# Supplementary material for: Translation-Targeting RiPPs and Where to Find Them
Source: Front Genet. 2020 Mar 31;11:226. doi: 10.3389/fgene.2020.00226 (PMC7136475; doi:10.3389/fgene.2020.00226)
Supplement: TABLE S1 — Manually curated set of previously characterized YcaO-containing BGCs (including bioinformatically predicted, but not validated experimentally). [file Table_1.XLSX]

## Sheet: Validated BGCs with YcaO(s)
Name	Subclass	Organism	MIBiG id (if any)	YcaO id(s)	Reference (PubMed ID or DOI)	Precursor
Bottromycin A2	Bottromycin	Streptomyces bottropensis	BGC0000468.1	WP_005486705.1, WP_020115555.1	19115340, 6337880, 7014241, 10.1039/C2SC21183A	MGPVVVFDCMTADFLNDDPNNAELSALEMEELESWGAWDGEATS
Bottromycin A2	Bottromycin	Streptomyces scabiei 87.22	BGC0001157.1	WP_013003263.1, WP_037729686.1	19115340, 770464, 10.1039/C2SC21190D	MGPVVVFDCMTADFLNDDPNNAELSALEMEELESWGAWDGEATS
Bottromycin A2	Bottromycin	Streptomyces sp. BC16019	BGC0000469.1	AFV25483.1, AFV25482.1	23021914	MGPVVVFDCMTADFLNDDPNNAELSALEMEELESWGAWDGEATS
Bottromycin D	Bottromycin	Streptomyces sp. WMMB 272	BGC0000470.1	AFU90403.1, AFU90402.1	22984777	MGPAVVFDCMTADFLNDDPNNAELSSLEMEELESWGAWSDDTDQSV
Aeruginosamide B	Cyanobactin	Microcystis aeruginosa PCC 9432	BGC0000483.1	WP_002754530.1	23911585	MDKKNILPHQGKPVLRTTNGKLPSHLAELSEEALGGAGMDASFFPCSYDGADASFFPVCSYDGADASFFPCSYDDGDA
Microcyclamide	Cyanobactin	Microcystis aeruginosa NIES-298	BGC0000473.1	WP_103113147.1	18245249	MRITPMDKKNILPQQGKPVFRTTTGKLPSYLAELSEEALGGNGLEASHCATICAFDGAEASHCATICAFDGDEA
Microcyclamide	Cyanobactin	Microcystis aeruginosa PCC 7806	BGC0000474.1	WP_002749237.1	18245249	MRITPMDKKNLLPNQGAPVIRGISGKLPSHLAELSEEALGGNGAEASATVSICAFDGAEASFTGCMCAFDGAEASITGCICAFDGAEASITGCICAFDGDEA
Patellamide A	Cyanobactin	Prochloron didemni	BGC0000475.1	AAY21153.1	15883371	MNKKNILPQQGQPVIRLTAGQLSSQLAELSEEALGDAGLEASVTACITFCAYDGVEPSITVCISVCAYDGE
Patellin 2	Cyanobactin	uncultured Prochloron sp. 06037A	BGC0000477.1	ACA04490.1	18425112	MNKKNILPQLGQPVIRLTAGQLSSQLAELSEEALGGVDASTLPVPTLCSYDGVDASTVPTLCSYDD
Tenuecyclamide A	Cyanobactin	Nostoc spongiaeforme var. tenue str. Carmeli	BGC0000480.1	ACA04483.1	18425112	MDKKNILPQQGKPVIRITTGQLPSFLAELSEEALGDAGVGASATGCMCAYDGAGASATGCMCAYDGAGASATACACAYDGAGASATACACAYE
Trichamide	Cyanobactin	Trichodesmium erythraeum IMS101	BGC0000481.1	WP_011611942.1	16751554	MGKKNIQPNSSQPVFRSLVARPALEELREENLTEGNQGHGPLANGPGPSGDGLHPRLCSCSYDGDDE
Viridisamide A	Cyanobactin	Oscillatoria nigro-viridis PCC 7112	BGC0000471.1	WP_015177263.1	23911585	MNKKNILPNPGKPVIRGISGKLPSYLAELSEEALGDAGADASFICSVDASFICSVDASFICSVDASFICSVDGDA
Azolemycin	LAP	Streptomyces sp. FXJ1.264		AMQ23506.1	28791101	MTGFARPHFHGTGPNTPLSGPSSGRDRIRIRSTGDSPVIDNDLFEEMAIQEPEAVVVSTCTIKMDEDIEETQ
Clostridiolysin S	LAP	Clostridium botulinum A str. ATCC 3502	BGC0000564.1	WP_011948242.1	20581111, 21315972	MLKFNEHVLTTTNNSNNKVTVAPGSCCCCSCCCCVSVSVGGGSASTGGGAAAGQGGN
Clostridiolysin S	LAP	Clostridium sporogenes ATCC 15579	BGC0001170.1	WP_003488393.1	18375757, 19286651, 20581111, 21822292	MLKFNEHVLTTTNNNNNKVTVAPGSCCCCSCCCCVSVSVGGGSASTGGGAAAGQGGN
Corynazolicin	LAP	Corynebacterium urealyticum DSM 7111	BGC0001174.1	WP_012360880.1	21950656	MIRESEKHVSTLINKLPPAVSTDSSKIVSEVQAFEPTAARCSCTTIPCCCCCGG
Goadsporin	LAP	Streptomyces sp. TP-A0584	BGC0000565.1	BAE46919.2	16339937	MENVQTLAIDDIENIDAEVTIEELSSTNGAATVSTILCSGGTLSSAGCV
Hakacin	LAP	Bacillus cereus VD214		WP_000512733.1	26462797	MEQKKSLDIKLTESGKINYAHTPDSPGCSGGCIGTTSCTGVDPTKPGVWQRCSGK
HCA (B.th.AlHakam)	LAP	Bacillus thuringiensis Al Hakam		ABK84467.1	26024319	MNQFQQELQSLNLNDYQTGNVVYWDPQQSQYPYYYIQDDARRCGGCGGCGGRCGGCGGRCGGCAGRCGGCVGCAGCFGCFNCWNWWII
Klebsazolicin	LAP	Klebsiella pneumoniae subsp. ozaenae	BGC0001638.1	WP_077257196.1	28846667	MSKIKNRFGSQLASFNSPVKKGLYSQSPGNCASCSNSASANCTGGLG
Listeriolysin S	LAP	Listeria monocytogenes serotype 4b str. F2365	BGC0001171.1	WP_003740559.1	18375757, 18787690, 19286651, 21075895, 21822292, 24606727	MNIKSQSSNGYSNNAVGSEAMNYAAGCCSCSCSTCTCTCTCASSAATKM
Microcin B17	LAP	Escherichia coli	BGC0000568.1	WP_001528602.1	19413755	MELKASEFGVVLSVDALKLSRQSPLGVGIGGGGGGGGGGSCGGQGGGCGGCSNGCSGGNGGSGGSGSHI
Microcin B17-like	LAP	Pseudomonas syringae pv. glycinea str. B076		WP_004661048.1	26462797	MENDYISEFGEVVAVDGQRSSFDRPHTSLGGSCGGQGGGCGGCGGGGCSGGNGGSGGSGTSAPDHV
Phazolicin	LAP	Rhizobium sp. Pop5		WP_008531785.1	31594941	MTTQILNPPQFGTEIEFVDAGDSTVQTAATCARCDSSSRCGASGKSSGSASSIST
Plantazolicin	LAP	Bacillus amyloliquefaciens subsp. plantarum str. FZB42	BGC0000569.1	WP_015239353.1	20971906, 21950656, 21568297, 23823732, 23878226, 24085393	MTQIKVPTALIASVHGEGQHLFEPMAARCTCTTIISSSSTF
Plantazolicin	LAP	Bacillus pumilus ATCC 7061	BGC0001173.1	WP_003211025.1	21950656, 23878226, 24085393	MTKITIPTALSAKVHGEGQHLFEPMAARCTCTTIISSSSTF
Sonorensin	LAP	Bacillus sonorensis strain SRCM101395		WP_006636650.1	24610839	MSMQYFHDELQSLGMDHFHVDEMTAWDPNRHEVNAKHCASCWSCGSCASCASCWSCASCASCWSCASCWSCASCASCWSCASCWSCAGHCCWSCGSCWHGGGM
Streptolysin S	LAP	Streptococcus pyogenes M1 GAS	BGC0000566.1	WP_002990434.1	10858242, 15819624, 18375757, 19286651, 21822292, 22001374	MLKFTSNILATSVAETTQVAPGGCCCCCTTCCFSIATGSGNSQGGSGSYTPGK
Trifolitoxin	LAP	Rhizobium leguminosarum	BGC0000567.1	P42727.1	8509324	MDNKVAKNVEVKKGSIKATFKAAVLKSKTKVDIGGSRQGCVA
NHLP-Burk	NHLP/Nif11	Burkholderia pseudomallei 354a		EIF80112.1	26462797	MSCRSSRCRCSRACSGPKRTDSCRSCSPSSPTSSISRTTASI
Coryneazolysin	Predicted by Cox et al., 2015	Corynebacterium diphtheriae DSM 43988		ERA50922.1	26462797	MEVEGLEVNDYVDADDTAFFSMCSSTTSSSSCISTSSS
Faecailisin	Predicted by Cox et al., 2015	Enterococcus faecalis NJ44		KAJ85909.1	26462797	MNVEEVLVSQKTPNAINEETELYGFGYGSVVENITVSKGGGGGGGGGGGGCCCCCCCCCGGATGLEE
Haloazolisin	Predicted by Cox et al., 2015	Haloferax denitrificans ATCC 35960		WP_004044676.1	26462797	MRRRTVRSSTWSGTGIWTRMPWTSSSSLRSSTSEYSSSAGVSGSSS
Helicobactin	Predicted by Cox et al., 2015	Helicobacter pylori GAM201Ai		WP_001934599.1	26462797	MNKKQTIVKKSLSKKYSNKPLSIAYYNSNDKNYFIKDSALVISAGRCSSTSSSCCCCCGGYGE
Propionisin	Predicted by Cox et al., 2015	Propionibacterium acnes (strain SK137)		ADD99586.1	26462797	MQITVKTIKDHRVRTVQTAMSSALGIGSQVDMLAPGGSTSSSSGSCCSCSTCAVVAQPQD
Thermoacidophisin	Predicted by Cox et al., 2015	Sulfolobus acidocaldarius N8		WP_011277428.1	26462797	MRAYYTVRRANLIYQAYSEGRVLFSWFGCWFGCWFGGGGRVSG
Neothioviridamide	Thioamides	Streptomyces sp.	BGC0001696.1	BBC15204.1	29381067	MSEAMVSAVDEAAFADLVSKIQDAEASMTDEQRAVIDPAAGEKALEELAGVSPEELQAFLEEKAGISPDEEAQGSVMAAAATVAFHC
Thioholgamide A	Thioamides	Streptomyces malaysiense	BGC0001802.1	WP_046417233.1	28981254	MVSAVDETAFADLVSKIQDAEASMTDEQRAVIDPASGEKALQELAGVSPEELQAFLEEKAGISPDEEAQGSVMAAAATVAFHC
Thiovarsolin	Thioamides	Streptomyces cinnamoneus strain ATCC 12686		WP_071967420.1	30916321	MGGKDMRSAALSELADLSPEQLQTFLETRSGAGECFFTAPRAQSVRGAGESFFTAPRAQSVRGAGESFFTAPRAQTVR
Thioviridamide	Thioamides	Streptomyces olivoviridis	BGC0000625.1	BAN83923.1	23995943	MTEKTQITDVQAFEDLVAKVQEMDGPAQASSTVAALAGLDAAELQNFLEEKSGISPDEEAQGSVMAAAASIALHC
Berninamycin	Thiopeptide	Streptomyces bernensis	BGC0001472.1	WP_051709136.1	23650400	MEQQIELDVLEISDLIAGAGENDDLAQVMAASCTTTSVSTSSSSSSS
Cyclothiazomycin A	Thiopeptide	Streptomyces hygroscopicus	BGC0000603.1	ACS50130.1	24937678, 24769844, 20154110, 2071486	MEKELVLDLADLSVDELDVLPTSPGAGLESINVGHAMVEIGASNCTSTGTPASCCSCCCC
Cyclothiazomycin B	Thiopeptide	Streptomyces mobaraensis NBRC 13819 = DSM 40847	BGC0001145.1	WP_004943462.1, WP_004943471.1	24937678, 21885289, 17010619	MEAKLELDLGDLSVEELDVLPTSPGAGLESINVGHAMVEIGASNCTSRGTPASCCSCCCC
Cyclothiazomycin C	Thiopeptide	Streptomyces sp. NRRL WC-3908	BGC0001146.1	AID54694.1	24937678	MDANLVLDLDDLSVDQLDILPTAPGSTLESINVGHAMVEIGASNCTSKGSPASCCSCCCC
GE2270	Thiopeptide	Planobispora rosea	BGC0001155.1	WP_141703552.1, AGY49581.1	23932526, 24598591, 19338336	MRHAPRSDRCSGRPSRMVQEMSKPSRPPSPTNANCTSSGTGSSGGFDTMSSKTSPRTTS
GE2270A	Thiopeptide	Nonomuraea sp. WU8817	BGC0000604.1	ACS83760.1, ACS83772.1	19338336	MSELESKLNLSDLPMDVFEMADSGMEVESLTAGHGMPEVGASCNCVCGFCCSCSPSA
GE37468	Thiopeptide	Streptomyces sp. ATCC 55365	BGC0000605.1	AEM00626.1	21788474	MGNNEEYFIDVNDLSIDVFDVVEQGGAVTALTADHGMPEVGASTNCFCYICCSCSSN
Kocurin	Thiopeptide	Kocuria rosea	BGC0001640.1	WP_109243203.1	28942758	MDRKPTDLVDLPMDVFELEDQGMDITSLTAGHGMTEVGASTNCFCYPCCSCSAPSSSA
Lactazole	Thiopeptide	Streptomyces lactacystinaeus	BGC0000606.1	BAO57438.1	24768308	MSDITASRVESLDLQDLDLSELTVTSLRDTVALPENGASWGSCSCQASSSCAQPQDM
Lactocillin	Thiopeptide	Lactobacillus gasseri JV-V03	BGC0000628.1	WP_003649848.1	25215495	MKGGVKMKDLFDIDEKSLENLDLGDFKILDSEDLSEKDEKSILGASCTTCTCCCSCCA
Micrococcin P1	Thiopeptide	Macrococcus caseolyticus	BGC0000607.1	AIU53945.1	25313391	MSEFQTNNIEGLDVTDLEFISEEVTEKDEKEIMGASCTTCVCTCSCCTT
Nocathiacin	Thiopeptide	Nocardia sp. ATCC 202099	BGC0000609.1	ADR01083.1	20473441	MSADLSALNIDSLEISEFLDDSRLEDSEVVAKVMSASCTTCECSCSCSS
Nosiheptide	Thiopeptide	Streptomyces actuosus	BGC0000610.1	WP_110629801.1	19678698	MDAAHLSDLDIDALEISEFLDESRLEDSEVVAKVMSASCTTCECCCSCSS
Nosiheptide	Thiopeptide	Streptomyces sp.	BGC0001707.1	AQM75233.1		MDAELNGLDIDALEISEFLDENRLEDSEVVAKVMSASCTTCECCCSCSS
Radamycin	Thiopeptide	Streptomyces globisporus subsp. globisporus	BGC0001753.1	WP_030578081.1, WP_030578068.1	10.1016/j.tetlet.2017.12.056	MDAVESLDLNALEISDLIEDSNYSDETLSQAMAASTTTTGCTTSSCSSSSS
Saalfelduracin	Thiopeptide	Amycolatopsis saalfeldensis	BGC0001471.1	WP_091614694.1, WP_091614389.1	29983054, 29507203,	MSAPTSIQANVGVAGLTGLDTDTLEISDYLDETLLDSHDLTETMASSSSCTTCICTCSCSS
Sch 18640	Thiopeptide	Micromonospora arborensis	BGC0001473.1	WP_110565442.1, WP_110565440.1	29983054, 10.1021/ja00407a047	MTGLDIDTLEISDYLDESMLDTHDLTETMIASASCTTCICTCSCSS
Siomycin	Thiopeptide	Streptomyces sioyaensis	BGC0000611.1	WP_129248666.1	19246004	MSTAAIVGQEIGVDGLTGLDVDALEISDYMDETLLDGEDLSVTMVSSASCTTCICTCSCSS
Thiocillin I	Thiopeptide	Bacillus cereus ATCC 14579	BGC0000612.1	WP_011110463.1	19196969, 19246004	MSEIKKALNTLEIEDFDAIEMVDVDAMPENEALEIMGASCTTCVCTCSCCTT
Thiomuracin	Thiopeptide	Nonomuraea sp. Bp3714-39	BGC0000613.1	ACS83787.1, ACS83786.1	19338336	MDLSDLPMDVFELADDGVAVESLTAGHGMTEVGASCNCFCYICCSCSSA
Thiopeptin	Thiopeptide	Streptomyces tateyamensis	BGC0001474.1	WP_110669060.1, WP_146259077.1	29983054, 5045467	MSAPTEIQNLGVVGLTGLDTDTLEISDYLDESLLDEHDLTVTMVASASCTTCICTCSCSS
Thiostrepton	Thiopeptide	Streptomyces laurentii	BGC0000614.1	ACN52298.1	19265401	MSNAALEIGVEGLTGLDVDTLEISDYMDETLLDGEDLTVTMIASASCTTCICTCSCSS
TP-1161	Thiopeptide	Nocardiopsis sp. TFS65-07	BGC0000615.1	WP_017535900.1, WP_017535895.1	20562278	MNKDIDLSAIEISDLISETEQSDDALSQVMAASCTTTGCACSSSSSST
Curacozole	YM-216391	Streptomyces curacoi strain DSM 40107		WP_079051299.1	30310179	MFENTTAEIEEVDIEVGFIIGSTCCSLEMEEDDLDVAAEETEAV
Telomestatin	YM-216391	Streptomyces anulatus	BGC0001797.1	BBA31819.1	28611443	MADITFDIVDEQISSLESIGVEEGCTTSSSSSSLDISDVDFE
