# Supplementary material for: Translation-Targeting RiPPs and Where to Find Them
Source: Front Genet. 2020 Mar 31;11:226. doi: 10.3389/fgene.2020.00226 (PMC7136475; doi:10.3389/fgene.2020.00226)
Supplement: TABLE S2 — List of YcaO-containing BGCs with E1-like or ThiF-like YcaO partner proteins identified in this study (exluding clusters encoding lantipeptide dehydratases). [file Table_2.XLSX]

## Sheet: E1-like
YcaO id	Nucleotide id	Organism	Predicted precursor
WP_088596916.1	NZ_NJIY01000003.1	Achromobacter sp. HZ28 Scaffold2_1	MSRKRCPSLLARAGAFGRAHPTAREIALVVIVKLTLLVVLQLLFFSNPQKNASFGPNQVSAALVGSPTQPSETGHDR
WP_117355837.1	NZ_QURH01000037.1	Actinomadura sp. NEAU-G17 scaffold26	MTIPRRSASVRRTMNDLRYTALPTGCSVVPSSGGGTYECKCPGSTVTCQSNQNCTCDFAGARCV
WP_075371528.1	NZ_MSKP01000002.1	Actinomyces oris strain CCUG 34286 CCUG34286_contig003	MKLTTTSSLEHRVRTTQFAVTSTFGGASVNVDLLAPGGSTCSSAGSSSSCSTCAVTAPVR
WP_069830662.1	NZ_MDJD01000047.1	Algibacter aquaticus strain SK-16 scaffold91_cov55_read183	MKNEKSISFYASQQEVSNAEFGTALTAGACSTCSSSCGVSMEEKTINHYSSNQEIEDEFGTALTAGACSSTCSSCGTSMV
WP_094726914.1	NZ_MWWT01000008.1	Alloscardovia macacae strain DSM 24762 Contig_8	MESISIAEEKHFAATSAVAPGGWCCSCCCWCWINIFNL
WP_071815592.1	NZ_MODU01000004.1	Alteromonas sp. V450 6_A1_NODE_77_length_4393332_cov_50.813408	MMNNQTQIATEIRATEATENKADELFDMYVSSEPTQLYSSTGAAVSVGRCSCSSHVASCCCKALN
WP_071815586.1	NZ_MODU01000004.1	Alteromonas sp. V450 6_A1_NODE_77_length_4393332_cov_50.813408	MMNNQTQIATEIRATEATENKADELFDMYVSSEPTQLYSSTGAAVSVGRCSCSSHVASCCCKALN
WP_086860617.1	NZ_MUMJ01000225.1	Amycolatopsis lexingtonensis strain NRRL B-24131 NRRL_B-24131_contig_225	MKIESVAVVEHRSSALQPGLVASADASAFGVVVPGASSCCAGCTSSSCGAVVRPVA
WP_073997522.1	NZ_LT635782.1	Anaerococcus sp. Marseille-P2143	MMIESPPK*KNDKKIKTKAIKRRLLCGPH
WP_129252869.1	NZ_SAXA01000002.1	Ancylomarina sp. SHSM-M15	MEILLKPLVTEKMTDLSEKLNRVGFVVDRRATKIDIKKAVEKMYNVKVSAVNTMNYQGKKKSRFTKAGAIEGRTASFKKAIITLVEGDNIDFYSNI
WP_064220515.1	NZ_LUFB01000018.1	Anoxybacillus flavithermus strain AF14 scaffold61	MYSEESLQEVRHQKVNTKYEYSQKQTNMFGVGALSSSYVMDTVRHGDNYCCCCVYNCGGAVNKTNKM
WP_004890730.1	NZ_KB205935.1	Anoxybacillus flavithermus TNO-09.006 chrAF6	MYSEESLQEVRHQKVNTKYEYSQKQTNMFGVGALSSSYVMDTVRHGDNYCCCCVYNCGGAVNKTNKM
WP_080601147.1	NZ_KB205935.1	Anoxybacillus flavithermus TNO-09.006 chrAF6	MYSEESLQEVRHQKVNTKYEYSQKQTNMFGVGALSSSYVMDTVRHGDNYCCCCVYNCGGAVNKTNKM
WP_109106238.1	NZ_LGRA01000008.1	Azospirillum sp. TSO35-2 Contig02	MTKPNSTPIDQLGLSQDQINRLTPAAKQLTKGDLLALSAKKDMPALHNLTLKDIKSIETVMSEFQAQQMAAAGDVSCCTCTPCCSCCAAADTEPVRIV
WP_078986146.1	NZ_MTAU01000023.1	Bacillus anthracis strain F34 F34_Contig_1	MEKEFKFTDFSMTSQEWDSTPASHAVVNPSSDNGRSFWTGHQKEADTTNKTNEEDK
WP_080968578.1	NZ_LDUV01000056.1	Bacillus aryabhattai strain LK20 56	MTNAKNIEQRGRNLNQFNKFGMGAILSQDLIKNKLDPNCAGCGCSCSSACSCSCATIPACRGCSTGCGASTLKKVK
WP_080968579.1	NZ_LDUV01000056.1	Bacillus aryabhattai strain LK20 56	MTNAKNIEQRGRNLNQFNKFGMGAILSQDLIKNKLDPNCAGCGCSCSSACSCSCATIPACRGCSTGCGASTLKKVK
WP_000512733.1	NZ_JH804692.1	Bacillus cereus HuB2-9 supercont1.3	MEQKKSLDIKLTESGKINYAHTPDSPGCSGGCIGTTSCTGVDPTKPGVWQRCSGK
WP_000508138.1	NZ_NTUG01000038.1	Bacillus cereus strain AFS016912 AFS016912_108_G5_Contig38_140523	MEHSYEMKIDLSQHTLFIGKIV
WP_098207204.1	NZ_NTST01000058.1	Bacillus cereus strain AFS029052 AFS029052_95_G2_Contig58_140514	MEVIKIMEKMNKENVNFFDDLEITSLDITEVTDAISIPETGASSGSNGTYLCGSSSCCSSCCS
WP_098474174.1	NZ_NUJK01000034.1	Bacillus cereus strain AFS046754 AFS046754_95_B1_Contig27_140514	MNLKISTVDFFETKEALSEELIKCYSEACGANDGCCSGGATEIGGLSPSN
WP_098595611.1	NZ_NVBF01000024.1	Bacillus cereus strain AFS067996 AFS067996_105_G9_Contig24_140523	MEQKKTLDIKLTESGKINYAKEPDSGCAGAGCGGSTSCLGPKPGKVGDGIWKKCSG
WP_048560165.1	NZ_FMJO01000013.1	Bacillus cereus strain RIVM_BC938	MDNTRGKKPDKRKTGQAYSGNLGRNSSFGTGILTGNQDARFGKDDDGGGVSLCISLCTCCSSCGSGGAARMKKIS
WP_048560164.1	NZ_FMJO01000013.1	Bacillus cereus strain RIVM_BC938	MDNTRGKKPDKRKTGQAYSGNLGRNSSFGTGILTGNQDARFGKDDDGGGVSLCISLCTCCSSCGSGGAARMKKIS
WP_017550911.1	NZ_LQYJ01000039.1	Bacillus coagulans strain B4096 NODE_47	MNQQVRRIIIEIILGVALSALLCFILIFMGYGQINTGNASSYNVNLFGLKIYHITKEGSQTKGSAFNNNMMFIGVIISVLLVIISETFFSMKGKKKND
WP_095373764.1	NZ_CP022984.1	Bacillus kochii strain BDGP4 plasmid pBkBDGP4A	MSGESPDRATKNIEQSYKKNSDSKFGIGSLNYQPTKGKELSTATWPGCSTCYMCWFSCNGGCGASTKVKK
WP_095373763.1	NZ_CP022984.1	Bacillus kochii strain BDGP4 plasmid pBkBDGP4A	MSGESPDRATKNIEQSYKKNSDSKFGIGSLNYQPTKGKELSTATWPGCSTCYMCWFSCNGGCGASTKVKK
WP_053400413.1	NZ_LILC01000007.1	Bacillus koreensis strain DSM 16467 scaffold8	MAFVKNGSVKKPLTLKGGQNQFGVGAGTSKPTAVAGPPGGSSCISGGGAANVEEK
WP_053400414.1	NZ_LILC01000007.1	Bacillus koreensis strain DSM 16467 scaffold8	MAFVKNGSVKKPLTLKGGQNQFGVGAGTSKPTAVAGPPGGSSCISGGGAANVEEK
WP_026679685.1	NZ_AVBB01000392.1	Bacillus megaterium MSP20.1 contig_397	MSKYNSAIKEPEKKDFDFGFGFGTEDANNMTAPNANEPGPNCGTSNCATTRCACKPPIAPRPPVGCVGPGSAGVGQVYTLRNSLFNA
WP_026679682.1	NZ_AVBB01000392.1	Bacillus megaterium MSP20.1 contig_397	MSKYNSAIKEPEKKDFDFGFGFGTEDANNMTAPNANEPGPNCGTSNCATTRCACKPPIAPRPPVGCVGPGSAGVGQVYTLRNSLFNA
WP_055735738.1	NZ_LT899437.1	Bacillus sp. BO	MKKGGSEMSSNLLSIYHTKVFPVSSTGGNPCPVVFEGDNLSDEEMRKVAESFMEETVFILKPSLHEADVKLRYFVPNHEMEMCVHATIASIAVLVKENNYV
WP_095149541.1	NZ_LT899437.1	Bacillus sp. BO	MENLPDWAILLGNFGFPTLVAVYLLIRFEKRIEHLTDAIRELERSTHQQNGGKR
WP_124566057.1	NZ_RIAV01000043.1	Bacillus sp. SYSU K30001 Scaffold43	MEKEFKFTEFSITSQEWDSTPASHAVVNPSSDNGRSFWTGHQTETKATEETSKEEK
WP_102231739.1	NZ_PNGA01000011.1	Bacillus sp. UMB0899 ERR1203650.17957_1_62.11	MKVIKKVEDQKDFNASALSPGGWCCSCCCWCWVNIFN
WP_001995342.1	NC_008600.1	Bacillus thuringiensis str. Al Hakam	MENARRQSSEGKEAIQMEQKKILDIKLTETGKINYAHKPDDSGCAGCMGCAGGTGCAGTGCIGQGVWKKCSGK
WP_061808957.1	NZ_BCVQ01000002.1	Bacillus vietnamensis NBRC 101237	MADNTKKLDVQVTESGEVVPYVDGSSTSGCAGCCSTTQGCAPDIIWKYCSE
WP_128824256.1	NZ_BAIW01000009.1	Bacteroides acidifaciens JCM 10556	MRKKLDYEYCSASPILEWLGDKWALVVLLKLHEKRVIRFSELYKTIPSISEKMLSTVLHSLVMDGLVNRKIYPSVPPKVEYYISEFGETLIPHLECLKQWGQENFETIMENRHKNTSSHG
WP_128824255.1	NZ_BAIW01000009.1	Bacteroides acidifaciens JCM 10556	MRKKLDYEYCSASPILEWLGDKWALVVLLKLHEKRVIRFSELYKTIPSISEKMLSTVLHSLVMDGLVNRKIYPSVPPKVEYYISEFGETLIPHLECLKQWGQENFETIMENRHKNTSSHG
WP_014797159.1	NC_018018.1	Bernardetia litoralis DSM 6794	MKNIYLLLLLCSFVFSPLLAVAQTEAENTEQTQTSETTNGKIAITQRDYENTEISMADVFREDGKIYVVVAVLTTIFSGIVVFLVVTESKLKKLEDLVYSEGNFKSKI
WP_082066195.1	NZ_KQ033865.1	Bifidobacterium coryneforme strain Bma6 Bma6_scaffold2	MKEQKDDCCFVFLNSFDEMVIEQPYDKIAAQTGSFIARLHIGLKGFAPQRETTC
WP_014486303.1	NC_017236.1	Borrelia afzelii PKo plasmid lp28-8	MFIRNKHFLTSIGTNANYAVIPGSCCCSCTCSCSFSIS
WP_083603250.1	NZ_PNHL01000029.1	Brachybacterium sp. UMB0905 ERR1203658.17957_1_70.29	MKYGEQPVKPRYPRGDGEGNADGDADPDTQQLVGGSQGSLDCAQEKFLPGDEYEGKDRAEFTPPQAVLSHSEWECSPLVGGPDPSGSLSGELPVLVTR
WP_028330607.1	NZ_KI912405.1	Brachyspira alvinipulli ATCC 51933 T324DRAFT_scaffold00005.5	MIKYSSKVRTTCSLKSQSVVLTPGGCCCSCCCSCCVNVTTTTNN
WP_069726636.1	NZ_MDCO01000010.1	Brachyspira hampsonii strain P280/1 Bham_P280-1_contig3	MLINNKLFFLVIDKILYLSYLKKYIIISLGLVLMYIESDIIRGNIDAVVLHFLEYNDSYGYELSKLITDKTNGEYEINGQTLYSAIRRLLR
WP_020064268.1	NZ_JXNB01000064.1	Brachyspira hyodysenteriae strain FMV89.3323 NODE_93	MKYSSKLSTTCSLKSQSVVLAPGGCCCSCCCSCCISVTVSK
WP_020004891.1	NZ_ARQI01000115.1	Brachyspira innocens ATCC 29796 strain B256 F811DRAFT_scaffold00016.16_C	MLKKLLVLTLFVSFLAVGCDKLKEAAGNVTGGITGIR
WP_013243869.1	NZ_UFTP01000002.1	Brachyspira pilosicoli strain NCTC12874	MIKYSSKVRTTCSLKSQSAVLTPGGCCCSCCCSCCVNVTTTTNN
WP_092220832.1	NZ_FPBQ01000064.1	Bradyrhizobium arachidis strain LMG 26795	MQRFLHFDDIAGIRSLYGTRTVASDHFYTTSTVERDNAVSEIGYVSEGVACYVYNNKQAGTTELYRLLNPANGDHSYTTSVAEDDNTFNNLGHTREGVACYVYGTKQAATTELCRVLKTT
WP_130583185.1	NZ_PSRR01000347.1	Bradyrhizobium sp. Leo170 Contig347_	MPTKFESDYTDFNTPITGLGADASKLTTAASKLLEGDLIALSWGNHTTRTESLTVRDIQSIEEAFAAHPFHGDSRSGLVGAPPCCCCTAPCCCTAGAVVDTSGTTVGLPA
WP_129552175.1	NZ_CP026363.1	Brevibacillus agri strain DSM 6348 chromosome	MEKEIVRGANKEIIGDGGMLGISKFGVGSNFNTIQSLTDKNKGGRLCASSSSSSSGAATIGKNNR
WP_081592037.1	NZ_CP026363.1	Brevibacillus agri strain DSM 6348 chromosome	MEKEIVRGANKEIIGDGGMLGISKFGVGSNFNTIQSLTDKNKGGRLCASSSSSSSGAATIGKNNR
WP_061567948.1	NZ_LQYT01000009.1	Caldibacillus debilis strain B4135 NODE_10	MPPSRQQKCISNFRGDDWMNLKRLSVSFLLSLVITFLFFALLITYHYSKIDLSSLKETQSFSLFGLEYYRIEVGEEDPKGIPNSFNMSLFGVVLGILLFFVLELQSKKRSSKR
WP_014452643.1	NC_017096.1	Caldisericum exile AZM16c01 DNA	MGTDKFADPTIKLENSFIVKSDQENHFYENCGIYILIEPEESFMLVGCGCSTRSQRADQVAI
WP_106859928.1	NZ_OMOG01000104.1	Candidatus Sulfopaludibacter sp. SbA4 strain Peat soil MAG SbA4	MAQTDSYAVEKIFPAATLSEFNASPLVRSLTPSDFEDMTKAFSVPPQPTTNPKIKALTTQDLVSIDGLFSDYRGKIIANFKGGESPHLRMVASGSSCCCCCTPCCSCCSAASLTQPFAE
WP_133172647.1	NZ_OMOG01000104.1	Candidatus Sulfopaludibacter sp. SbA4 strain Peat soil MAG SbA4	MAQTDSYAVEKIFPAATLSEFNASPLVRSLTPSDFEDMTKAFSVPPQPTTNPKIKALTTQDLVSIDGLFSDYRGKIIANFKGGESPHLRMVASGSSCCCCCTPCCSCCSAASLTQPFAE
WP_020519620.1	NZ_KB903249.1	Catelliglobosispora koreensis DSM 44566 A3E1DRAFT_scaffold_0.1	MMRLASRLLITGAIAAFAATAVATPAAAIPNPGPYQSVTFTYYSNASKTVVVGGWSYGYCGEPFDWGQHTRYSTYRIINCQP
WP_111943825.1	NZ_CP026600.1	Clostridiaceae bacterium 14S0207 chromosome	MLKFEKNVLATSAKKENVQLAPGGCCCCCCCCCVSVGVNGGTATSTVPTPGK
WP_029453539.1	NZ_JNLN01000001.1	Clostridium algidicarnis strain B3 BV55DRAFT_scf7180000000002_quiver_dupTrim_6430.1_C	MLKMNSHLANTCNNTEKVTVAPGACCTCCCCCCVAINAATSGTATGGAAGFKP
WP_029453113.1	NZ_JNLN01000001.1	Clostridium algidicarnis strain B3 BV55DRAFT_scf7180000000002_quiver_dupTrim_6430.1_C	MFSIKGIGNGGINLDNKVIDSLQLEIIELNDEINITAGATFAGCCSTSTSCGSTSTSTTC
WP_073006909.1	NZ_FQZO01000003.1	Clostridium amylolyticum strain DSM 21864	MKKSAVKKFATIAEQECVACGCCVKVCPLKAIKIEKGIFASVDKNKCVGCGKCEKICPASVIKMHIKEEIKC
WP_055276968.1	NZ_CYZV01000023.1	Clostridium disporicum strain 2789STDY5834855	MDSKKPFSVEIIKSTDKDINNNYGIAPLTHEQGGGCCGCCGCCCCCCTNLICKPES
WP_072897060.1	NZ_UAVV01000002.1	Clostridium fallax strain NCTC8380	MLEFKNSIQNTCNNMEEVAVAPGACCCCSCCCCVSVSVGGNASSAPVPVPVNGN
WP_090037522.1	NZ_FOKI01000001.1	Clostridium frigidicarnis strain DSM 12271	MINFEKNTMNTSLVKDNVTLAPGGCCCCCTCCCCCCTINTGGSNTVTNNPQ
WP_089964630.1	NZ_FNJM01000001.1	Clostridium gasigenes strain DSM 12272	MLEFNKNVQNTCNNMEEVSVAPGACCCCSCCCCVAIGVNGTATSGVTAGK
WP_038274742.1	NZ_KB850948.1	Clostridium innocuum 2959 acBRf-supercont1.6	MPGNAEKKIVKDTSGGNASSFGVSSTNSEMNIENKNAEARGLCISLCCSSPCSSSSSSSGSGAATLTEEDIEL
WP_002611795.1	NZ_KB850948.1	Clostridium innocuum 2959 acBRf-supercont1.6	MPGNAEKKIVKDTSGGNASSFGVSSTNSEMNIENKNAEARGLCISLCCSSPCSSSSSSSGSGAATLTEEDIEL
WP_040210961.1	NZ_CCXI01000034.1	Clostridium polynesiense strain MS1	MIIVKLIKGFAEWIRNNNSPRINVQATVIAKRDMISHNNMGNNSINHSTYTTYYTTFQLENGRRLEFCLKGKEYGMLAEGDIGSLTFQGTIYISFERQGIY
WP_092476043.1	NZ_FOHN01000003.1	Clostridium polysaccharolyticum strain DSM 1801	MKKIFTKRTVLNLLAALTCAAIDEDLSAGCTFFLYEPKRPKGLKNADKKDLFS
WP_115640570.1	NZ_UFWZ01000001.1	Clostridium putrefaciens strain NCTC9836	MKNSNMNEALDLMWTMEEEISVTSATGPPTQDDPIGGGGGSGGGITTACCCSVPSVLTKWVCPN
WP_053241876.1	NZ_LGVB01000015.1	Clostridium sp. DMHC 10 contig_15	MESFSGLNARVTYERKDELISDIYHENSKMRRVDGQIWGRRFQGIRSNIELCKAMSKTYKEYPNNEAIFLDKEFEKSKLSFEDVVINRRTTRIYSGDPISKIS
WP_078023941.1	NZ_MRAD01000005.1	Clostridium tepidum strain PE scaffold_4	MLKFNEHVLTTTNNSNKVTVAPGSCCCCSCCCCVSINVGGGSSSTSGGATAGQGGN
WP_101157276.1	NZ_PJBA01000018.1	Colwellia sp. Bg11-28 contig3	MGHIIHFNKKEIKMKTSLKFYSSAESQASTQAVKMAGRCCCCIEF
WP_073262131.1	NZ_FRCS01000012.1	Cryptosporangium aurantiacum strain DSM 46144	MTGRFRLRYPTDTSANAAFIRIIARVCVTAHLPDAAGSDTLSRSRSADSVETPTSGPVPSGTVIEPGLARLGQSARTGE
WP_002519916.1	NZ_GL384236.1	Cutibacterium acnes HL007PA1 Scfld2	MKLTTTSSLEHRIRTSQPAVTSVFGGADANVDLLAPGGSTCSSAGSSSSCSTCAVTATVR
WP_092168891.1	NZ_FNZH01000001.1	Cyclobacterium halophilum strain IBRC-M 10761	MSKLLENYDDFNTPIAELLEGHDVSILTDAAKNLLEGDLVALAWKNHTPRTEKLGVRDLQSIEEAFSNHSLFGSSKAPVVGASCCCTCTPACCCTAAAVIKAA
WP_130925696.1	NZ_SEWX01000008.1	Cytophagaceae bacterium 59G-WUEMPEL NODE_3_length_488662_cov_107.317879	MKKLKLTLTVLENRDASFGGSNEVALAGSTCTCTCTCCKSNNDAPAEATA
WP_129026926.1	NZ_SDHY01000003.1	Cytophagaceae bacterium CAR-16 NODE_3_length_475525_cov_159	MKKLKLTLTVLENRDASFGGSNEVALAGSTCTCTCTCCKSNNDNPAEATA
WP_078407748.1	NZ_CP016372.1	Elizabethkingia endophytica strain JM-87	MNTIGSRIKKIREEKGIKQEYMAYELDISQSNYGRLEKQDSRLTVPKIQKNCCSIRCFSSFIVW
WP_010770538.1	NZ_KB946332.1	Enterococcus caccae ATCC BAA-1240 acvJM-supercont1.1	MVSSSKNKSKIQETLFSTNNFSSFRKHGFDSVSFSATSISLSKGNSNGGGGGGGGGGGCCCCCCCCCGSGSATLEEIGK
WP_010770539.1	NZ_KB946332.1	Enterococcus caccae ATCC BAA-1240 acvJM-supercont1.1	MVSSSKNKSKIQETLFSTNNFSSFRKHGFDSVSFSATSISLSKGNSNGGGGGGGGGGGCCCCCCCCCGSGSATLEEIGK
WP_010772870.1	NZ_KB946335.1	Enterococcus caccae ATCC BAA-1240 acvJM-supercont1.4	MNIKSQSMNGYSNTGVGAEAMNYAAGCCSCSCSTCTCTCSASTATETKK
WP_016176860.1	NZ_KE136519.1	Enterococcus durans ATCC 6056 acyDB-supercont2.7	MNIKSQSMNGYSNTGVGAEAMNYAAGCCSCSCSTCTCTCSASTATETKE
WP_002405756.1	NZ_KZ846047.1	Enterococcus faecalis strain 61EA1 aekdp-supercont1.4	MNVEEILVSQKTPTAINEEPELYGFGYGSVVENITVSKGGGGGGGGGGGCCCCCCCCCGGATGLEE
WP_104681063.1	NZ_PJWP01000013.1	Enterococcus faecalis strain EN768 NODE_13_length_38625_cov_45.8779	MNVEEILVSQKTPTAINEEPELYGFGYGSVVENITVSKGGGGGGGGGGGCCCCCCCCCGGATGLEE
WP_060815241.1	NZ_UFYW01000002.1	Enterococcus gallinarum strain NCTC12360	MLKIFKKRGITYGSNYTDECEKKSLWNH
WP_060815242.1	NZ_UFYW01000002.1	Enterococcus gallinarum strain NCTC12360	MLKIFKKRGITYGSNYTDECEKKSLWNH
WP_096741233.1	NZ_CP023514.1	Enterococcus sp. FDAARGOS_375 plasmid unnamed1	MGAAKNFKEINVKDIMEDEFGVSDFQLSENSIQLSSLCASQCSSKCSSNCGSTCASACSSKCSSACAGLCIGGGVSDAMDLSEVVSKIDIIL
WP_096741232.1	NZ_CP023514.1	Enterococcus sp. FDAARGOS_375 plasmid unnamed1	MGAAKNFKEINVKDIMEDEFGVSDFQLSENSIQLSSLCASQCSSKCSSNCGSTCASACSSKCSSACAGLCIGGGVSDAMDLSEVVSKIDIIL
WP_000611492.1	NZ_RRVA01000019.1	Escherichia coli strain UMB4656 NODE_19_length_24338_cov_126.108670	MELKASEFGVVLSVDALKLSRQSPLGVGIGGGGGGGGSCGGQGGGCGGCSNGCSGGNGGSGGSGSHI
WP_118435898.1	NZ_QUDZ01000001.1	Eubacterium sp. AF34-35BH AF34-35BH.Scaf1	MAYTSQLTDRQLKTYECIIDFIKEFGFAPTVRELCEKTGFTSTSSIAGHLKALEKLGYIRRYPTCPRAITVLK
WP_034779105.1	NZ_JQGI01000001.1	Exiguobacterium mexicanum strain HUD contig_1	MNKQALRVTLEIVVGMIASAVLFYFVIRFGYTEAAANNGAITFLGLEIFSFENGTETPNTNNMMLLGVVSSLLFVVLGELMFGRKKKTSRRAA
WP_053451813.1	NZ_LGIW01000011.1	Exiguobacterium sp. BMC-KP contig_4	MKYDRKTIGIKDIGASSPKDEKKDSEYGTGPQGAVAPPPGYGGGSGNGGGFVGGGGAGYGGGAGGACNCSGSTTMKKVAALRTSL
WP_053451810.1	NZ_LGIW01000011.1	Exiguobacterium sp. BMC-KP contig_4	MKYDRKTIGIKDIGASSPKDEKKDSEYGTGPQGAVAPPPGYGGGSGNGGGFVGGGGAGYGGGAGGACNCSGSTTMKKVAALRTSL
WP_015330439.1	NC_020054.1	Fibrella aestuarina BUZ 2 drat genome	MQTTTQPSKQPISLNKKRVYGFNQPSGQKLTTGTTMTTITL
WP_114219685.1	NZ_FXVB02000033.1	Firmicutes bacterium strain HV4-6-A5C	MEPIYNPNASIHSKAGTQNISDNPTIMKDEEFGLGIMSHVPDPGGGGGGGNDDGGGSGGGGSLCGIIVLCCSGDGGSASLIEEDIIL
WP_114219684.1	NZ_FXVB02000033.1	Firmicutes bacterium strain HV4-6-A5C	MEPIYNPNASIHSKAGTQNISDNPTIMKDEEFGLGIMSHVPDPGGGGGGGNDDGGGSGGGGSLCGIIVLCCSGDGGSASLIEEDIIL
WP_112378579.1	NZ_CP030104.1	Flagellimonas sp. HME9304 chromosome	MNIQRLFTALGFGTKFMVAAGCNCNCCCNSEPMREFAEKGITG
WP_080968710.1	NZ_CP019058.1	Gardnerella vaginalis strain GV37 chromosome	MHVDLSHAALNAVYVALMTCIAAPLGGIIVGYASVLAWGNLNSSLFIMIAAGVILVSTGIALWIIQTRKQTYPSMLTKDYWTPSTWVKRFKASDK
WP_080997635.1	NZ_JYNW01000021.1	Geobacillus stearothermophilus ATCC 12980 NODE_24	MQTLDVRHQKTTMKYENSLASTTIFGTGATIALQTMDSTRNDGDCYCCCIVYACGGAVNKTKN
WP_099233703.1	NZ_CP017691.1	Geobacillus thermodenitrificans strain ID-1 plasmid pLDW-2
WP_099233693.1	NZ_CP017691.1	Geobacillus thermodenitrificans strain ID-1 plasmid pLDW-2	MLVHREHLLGLFVSLLTFYRKGALFSIPFGFYWIINTPVVFI
WP_099233645.1	NZ_CP017691.1	Geobacillus thermodenitrificans strain ID-1 plasmid pLDW-2	MVLNPVENRIYSPYLIGYAINMKKAVAKYKRRGYRHALIEIGLMAQCFRESCKEEERIGEFCWSGFDDNALT
WP_081105553.1	NZ_CP017691.1	Geobacillus thermoleovorans strain ID-1 plasmid pLDW-2	MFLIILCLFSNVTPATFKRA
WP_016416151.1	NZ_KE332388.1	Halomonas anticariensis FP35 = DSM 16096 strain FP35 Scaffold2	MENVTFGEMLVKFDDEFGSDSNPMATGGSGGAGGCGGSGGCGGGGGCSGGSGAHITDDDK
WP_001961890.1	NZ_KB642014.1	Helicobacter pylori GAM71Ai Scfld113
WP_078268695.1	NZ_MUOY01000115.1	Helicobacter pylori strain CG22366 CG22366_Contig115	MYYSYKLYYYDGVFIDEINTDNYGLGGKSITEVRKQTES
WP_120914612.1	NZ_MVSV01000029.1	Helicobacter pylori strain HP99689 Contig_29	MNKKQTIVKKSLSKKYSNKPLSIAYYNSNDKNYFIKDSALVISAGRCSSTSSSCCCCCGGHGE
WP_073110692.1	NZ_FQYN01000006.1	Hymenobacter daecheongensis DSM 21074	MKTSAKAPRLTLKKERLVCLTSAPLSGNACASSILCDILTVGGVVGNM
WP_086597463.1	NZ_MTSE01000057.1	Hymenobacter sp. MIMBbqt21 scaffold57	CLGSAGTAGTLGCMDMGAVAGGEV
WP_111477661.1	NZ_QHKM01000002.1	Hymenobacter sp. NL NODE_2_length_704267_cov_31.600413	MKNAAQTPRLVLKKERLVCLTTPATHGKPGGMSSILCDIMTVNTTM
WP_096685504.1	NZ_AP014564.1	Ichthyobacterium seriolicida DNA	MFLAQINNIDLDLADQLTIVLTTTMASIGSAAIPGAGLVLLVTVLQSVGLNPAWISIIFPIDRLLDMCRTVVNISGDIAISTIVAKSENEIGVGQVTELEN
WP_053516415.1	NZ_UFBM01000099.1	Klebsiella pneumoniae strain 4300STDY6636950	MELKASEFGVVLSVDALKLSRQSPLGIGIGGGGGGGGGGSSGGQGGGCGGCSNGCSGGNGGSGGSGSHI
WP_077257196.1	NZ_BCZL01000056.1	Klebsiella pneumoniae subsp. ozaenae NBRC 105683	MSKIKNRFGSQLASFNSPVKKGLYSQSPGNCASCSNSASANCTGGLG
WP_126553158.1	NZ_BIFS01000001.1	Ktedonobacterales bacterium Uno11 sequence1	MANKFMSQQGSNPWAFNRLALVLTIVLIVVIALFCIWYFGKHPGSSQPGPGEINPGPKHTRLVVPQQSALATPDRSGDFIISLN
WP_109307479.1	NZ_QFVR01000043.1	Kurthia sibirica strain ATCC 49154 NODE_43_length_7286_cov_291.117754	MASSKPGKGKGKFKFDLNQDLGVSLSQSFVKNADSSNGGGGGGGCCCCCCCCGSGSSSLKKIL
WP_109307478.1	NZ_QFVR01000043.1	Kurthia sibirica strain ATCC 49154 NODE_43_length_7286_cov_291.117754	MASSKPGKGKGKFKFDLNQDLGVSLSQSFVKNADSSNGGGGGGGCCCCCCCCGSGSSSLKKIL
WP_090037778.1	NZ_FMTX01000030.1	Lachnospiraceae bacterium YSD2013	MLKFKTQSCATSIVSTAVKVNPGACTTCTGSSCCCSSCCCC
WP_099035748.1	NZ_NISX01000015.1	Lacimicrobium alkaliphilum strain X13M-12 contig15	MNNVKANKKLNFYVSNDRTRGVSSFGLAIKAGRCSSTSSTCCCCCQQQLK
WP_118911076.1	NZ_QOCS01000020.1	Lactobacillus bombi strain LV-8.1 LV8-1_S85_L001_R1_001_85__paired__contig_20	MITKKDFKANWQHIAELSKADLFFPYKKNSDSKSSLIKALSTVVSDKDKNIGDKIVKPSKFTSYNAT
WP_005721911.1	NZ_NARH01000096.1	Lactobacillus crispatus strain ATCC 33820 contig_96	EFFFLYVFFCSNQSYEKGTPFSNV
WP_101887486.1	NZ_PKIV01000038.1	Lactobacillus crispatus strain UMB0824 .16933_8_9.38	MPNNRKSGSVVKPIITSSYGTSSNVQSEASVKTPDKFLCISFCLSACRSSCRSECASACGSNCGKACASACKAACRAECRSMCYGAGSSTDTELGDQVKSVEDIIL
WP_101887479.1	NZ_PKIV01000038.1	Lactobacillus crispatus strain UMB0824 .16933_8_9.38	MPNNRKSGSVVKPIITSSYGTSSNVQSEASVKTPDKFLCISFCLSACRSSCRSECASACGSNCGKACASACKAACRAECRSMCYGAGSSTDTELGDQVKSVEDIIL
WP_013087031.1	NZ_LYRN01000007.1	Lactobacillus crispatus strain UMNLC24 SNF2W1B4M3S33115	MDDSINLSSYKDSFNVSKREYSQLGGARSNKTRFSYRTADDGENLFGIEMVHHHGGGHGGSHGGGGGFHVVVACCVSVSTGAAGLRKRKRK
WP_023190668.1	NZ_CP012890.1	Lactobacillus gallinarum strain HFD4	MEGDKIMDDSINLNSYKDSFNVPKREYSQLGGARSNKTRFSYRTADDGENLFGIEMVHHHGGHGGSHGGGGGFHVVVACCVSVSTGAAGLRKREHK
WP_014918795.1	NC_018528.1	Lactobacillus helveticus R0052	MGILLNQFLDKIYLEMIIILTFLQEVLIMKIKDKSRKFDEEKNLNRELPAAGCCCCCTSDKPTKTDD
WP_107775393.1	NZ_QAHJ01000070.1	Lactobacillus helveticus strain DS12_8 DS12_8_70_length_7811_cov_13.875586	MPSNKKSGSVVGKPLSSKYGTSSNSQTDSNAVKPDGFLCISFCLSACKSNCRSECASACASNCGKACASACKAACRAECRSMCYGAGSDAPTTLNKQVKSVEDIIL
WP_014918504.1	NZ_QAZU01000026.1	Lactobacillus helveticus strain DS3_8 DS3_8_26_length_25702_cov_32.226158	MPSNKKSGSVVGKPLSSKYGTSSNSQTDSNAVKPDGFLCISFCLSACKSNCRSECASACASNCGKACASACKAACRAECRSMCYGAGSDAPTTLNKQVKSVEDIIL
WP_107775400.1	NZ_QAZU01000077.1	Lactobacillus helveticus strain DS3_8 DS3_8_77_length_5878_cov_39.869240	MDDSINLNSYKDSFNVPKREYSQLGGARSNKTRFSYRTADDGENLFGIEMVHHHGGHGGSHGGGGGFHVVVACCVSVSTGAAGLRKRERK
WP_110554591.1	NZ_QJOJ01000021.1	Lactobacillus helveticus strain FAM1450 FAM1450_scf0021	MGILLNQFLDKIYLEMIIILTFLQEVLIMKIKDKSRKFDEEKNLNRELPAAGCCCCCTSDKPTKTDD
WP_057808777.1	NZ_AZGN01000002.1	Lactobacillus intestinalis DSM 6629 NODE_4	MKILSAFTGRKMTVSYMVDGEEKKKSFSLAHVKQDASYENIYTVAQALGSLVNGTVVGTQVSDTNIIDADGE
WP_046331765.1	NZ_KQ034007.1	Lactobacillus kimbladii strain Hma2 Hma2_scaffold2	MPVNKGAMSKGPDAGSNNEYGVTSVQSGYMETKGMFCFGACQTECHESCGKECAKECHTACWHFCSVGSDDLDADTEVLEIII
WP_046331764.1	NZ_KQ034007.1	Lactobacillus kimbladii strain Hma2 Hma2_scaffold2	MPVNKGAMSKGPDAGSNNEYGVTSVQSGYMETKGMFCFGACQTECHESCGKECAKECHTACWHFCSVGSDDLDADTEVLEIII
WP_105923084.1	NZ_PVOB01000025.1	Lactobacillus pentosus strain IG2 NODE_25_length_23991_cov_232.609222	MWAGDIGYSLRLFAICFTLLCRLNEKR
WP_094496725.1	NZ_NGOL01000044.1	Lactobacillus taiwanensis strain 114e 114e_44	MKIKDKSRKFDEEKNLNRELPAAGCCCCCTNDRPEETDD
WP_094498308.1	NZ_NGOA01000006.1	Lactobacillus taiwanensis strain 601c 601c_6	MPNYRKSNSAVGGSEKSTYGVSSNASNSRGDSPDAFLCVSFCLAACKSECRSNCNAACASNCGKACASACRSACRSSCRSMCYGVGSDSERKLEKEVQSLEDIIL
WP_094498307.1	NZ_NGOA01000006.1	Lactobacillus taiwanensis strain 601c 601c_6	MPNYRKSNSAVGGSEKSTYGVSSNASNSRGDSPDAFLCVSFCLAACKSECRSNCNAACASNCGKACASACRSACRSSCRSMCYGVGSDSERKLEKEVQSLEDIIL
WP_129300420.1	NZ_SDJV01000024.1	Lactococcus lactis strain QH27_1 Scaffold24	MKTRNKNSKQGVQMQDSLMSSKLSSLNGAGNLPFSTSSISLEKGSGGGGGGGGGGGGGGGGGCCCCCCCCCGGGSATQEKF
WP_042230396.1	NC_020450.1	Lactococcus lactis subsp. lactis IO-1 DNA	MHDEKTKTKTKTKIHIHVLWFSGGINLCPLFHHRKELNKMKNDEMKNDEMKSKIEVHELNAEDFLASEQMNWSVTLCCCPCCCCC
WP_130124696.1	NZ_SDAK01000002.1	Lactococcus sp. S-13 contig2	MKTRNKRSKQGVQMQDSLMSSKLSSLNGAGNLPFSTSSISLEKGSGGGGGGGGGCCCCCCCCCGGGSATQEKF
WP_058527068.1	NZ_LNYA01000030.1	Legionella erythra strain SE-32A-C8 Lery_ctg030	MDNLNRQDNLEAEVLFDDSEFFEPSLSSCCCCCTAATSEMTDTTDAAK
WP_058502803.1	NZ_UGOE01000001.1	Legionella israelensis strain NCTC12010	MLNEANALDFEILYDDAVSIDSSLSSCCCSCCSSCCCSAACSSDCEEFSEN
WP_058530110.1	NZ_UGON01000002.1	Legionella londiniensis strain NCTC12931	MDNANMQDLAVEVLFDESVSFEPSLSSCCCCCTAATSEMSEETE
WP_081675673.1	NZ_KE384000.1	Legionella moravica DSM 19234 G543DRAFT_scaffold00003.3	MDNSNNEFNLDVDVLFDDSVNFDPSLSSCCCCCTAASSETEE
WP_083501217.1	NZ_UGOW01000001.1	Legionella quateirensis strain NCTC12376	MDNSNNEFSLEVDVLFDDSVNFDPSLGSCCCCCTAASSETEE
WP_018578647.1	NZ_KB892437.1	Legionella shakespearei DSM 23087 B094DRAFT_scaffold_9.10	MNNRIIKSWNIKKETSVENRDTARHLAGQDSLNKSMIMPGASTCSISVSRKTSKNK
WP_115300776.1	NZ_UGOZ01000001.1	Legionella taurinensis strain NCTC13314	MDNLNRQDTLEAEVLFDDSEFFEPSLSSCCCCCTAATSEMADTTDAAK
WP_058493658.1	NZ_LNZC01000022.1	Legionella worsleiensis strain ATCC 49508 Lwor_ctg022	MSNPSTHDQSLNFEILFDTGIAVDSSLSSCCCSCSASCCCSAATAQCIEESLED
WP_039378465.1	NZ_APIC01000003.1	Listeria monocytogenes SHL002 contig3	MATKPTVENLYIAGTKQLTGFGREYEYLLQHGYTYDVKTSTMKLKK
WP_107840138.1	NZ_PYWN01000077.1	Lysinibacillus meyeri strain WS4626 NODE_79_length_42153_cov_64.241379	MMFKIEVEERGVSPISSEENGVGVMSNPDSTPAPDKGGCAACCVACCTTCSTK
WP_053593007.1	NZ_LIYL01000008.1	Lysinibacillus sp. FJAT-14222 scaffold12	MKKHAEYLFEALDEEALEEDISIEVMDISDSLGLPDMAASKGTTVCCSCCVVCCCCGTE
WP_103977048.1	NZ_PGLV01000001.1	Lysinibacillus sphaericus strain A1 LYSIN_1	MGKSKGLSIRVEERGNGPQKPVKDNPNGCCSVACCVVGCATCTNKSEK
WP_120786789.1	NZ_RBVL01000015.1	Macrococcus caseolyticus strain DaniaSudan dan_contig_15	MMISHKDIMGKYECVIIDEITFEILKDSYHERKFGLEDLQTKKEHIVNMLCNFDISDERILAEATMVPVGTLYDTDEFDRSGISYCIVYKAGESLESPIT
WP_120786791.1	NZ_RBVL01000015.1	Macrococcus caseolyticus strain DaniaSudan dan_contig_15	MMISHKDIMGKYECVIIDEITFEILKDSYHERKFGLEDLQTKKEHIVNMLCNFDISDERILAEATMVPVGTLYDTDEFDRSGISYCIVYKAGESLESPIT
WP_051458184.1	NZ_KI866523.1	Microbispora sp. ATCC PTA-5024 scaffold00002	MKLESTATVDHRSMTAQPLGAGLTGAGFGVVVPGASSCCAGCTSSSCGTIARP
WP_055482843.1	NZ_BCBX01000048.1	Microbispora sp. GMKU363	MKLESTATIDHRSMTAQPLGAGLSGAGFGVVVPGASSCCAGCTSSSCGTIVRP
WP_066944190.1	NZ_BBYK01000055.1	Microtetraspora fusca strain NBRC 13915	MKLESTATVDHRSMTAQPLGAGLSGAGFGVVVPGASSCCAGCTSSSCGTIVRP
WP_004018421.1	NZ_AEGV01000041.1	Mobiluncus mulieris FB024-16 contig00043	MRLTVTAIQDNRPRTYQMALATSTNVGGSPMLVTPGGCTCTIGCCCSCSCGTLQTAVE
WP_087384180.1	NZ_QSCO01000007.1	Odoribacter splanchnicus strain OF03-11 OF03-11.Scaf7	MRKEKENRVIDNQFDRIHPLGILFHCQSTRCPQGPMTL
WP_007745654.1	NZ_JSAI01000007.1	Oenococcus kitaharae strain NRIC_0650 contig_7	MNKYERTIKFYIEDLKQLRRAGGTLEAIAAQFKISRTKKHKELDHALEASGSIFATFHKTVSLDVYRGAFDSNTASNDHRVHSFIRDKTQN
WP_032818573.1	NZ_AZLF01000020.1	Oenococcus oeni IOEB_C52 contig_3	MNLNELDESAVATIDRKIIDENNLNLDIQTIQLDSEISSNITDGVTATGCCKPTRV
WP_101018090.1	NZ_CP025117.1	Olleya sp. Bg11-27 chromosome	MSNSNLSDYKDFNTPIGDLLQGNDVSMLTDEAKNLVEGDLVALAWKNHTPRTEKLGVRDLQSIEEAFSNHSLFGSSSSPVVGAACCCTCTPACCCTAAAVVKAS
WP_128893738.1	NZ_QXJP01000001.1	Paenibacillaceae bacterium SCSIO 06110 Scaffold1_1	MNDMNFEIINLDENHLILEGVYYKGDSVSSDRKSHDPGPGCGCCCCCCPCCCCN
WP_005551633.1	NZ_AMBZ01000012.1	Paenibacillus alvei DSM 29 PAV_12c	MEVAYGKDDKEHKPYIINVEDQEGNNLFGVGVLTGVQELRMDGDTYCCSCCCGKGGGAAQAKKIKI
WP_081505850.1	NZ_AMBZ01000012.1	Paenibacillus alvei DSM 29 PAV_12c	MEVAYGKDDKEHKPYIINVEDQEGNNLFGVGVLTGVQELRMDGDTYCCSCCCGKGGGAAQAKKIKI
WP_110757976.1	NZ_PRLG01000015.1	Paenibacillus illinoisensis strain E3 NODE_41_length_164415_cov_245.812195	MKEINTAAKEVTLKPESKHQPLELSVLPVSITKDISVKVFNDEVLLKEVFLSPNSSGQTVTLDIEGAKELKMTAKFVNLVSGDDTIFLSGTYK
WP_094938264.1	NZ_NFUY01000040.1	Paenibacillus taichungensis strain VTT E-133285 NODE_111_length_56342_cov_171.105301	MGASKPGKGTTKYPELSNGQFGVGAVRFQSPPDSGGGTGNTGSCGVNISCVLCCCCGKGGGADNIQKRVKV
WP_094938265.1	NZ_NFUY01000040.1	Paenibacillus taichungensis strain VTT E-133285 NODE_111_length_56342_cov_171.105301	MGASKPGKGTTKYPELSNGQFGVGAVRFQSPPDSGGGTGNTGSCGVNISCVLCCCCGKGGGADNIQKRVKV
WP_124115995.1	NZ_RPHH01000002.1	Paenibacillus xylanexedens strain EDO6 NODE_2	MEEEYRPPRETSRSGCGSKSTYFRHSPASSLFWLQTYANRVRKGRLRGESQKGTPLNERTPDSFRDSQETSICWPETVRSVP
WP_124115994.1	NZ_RPHH01000002.1	Paenibacillus xylanexedens strain EDO6 NODE_2	MSQDKPIVKCSVSNCNFWGENNFCHADAIMIDIDQHATRRLHEEFAGETFDSDHHDHARTSSATCCHTFKPK
WP_074093188.1	NZ_CP018620.1	Paenibacillus xylanexedens strain PAMC 22703	MGASKPGKGSTKYPELTSGDFGVGAIRFQNPPNTGGGTGNTGSCGVNVSCVLCCCCGKGGGADNVQKQIEL
WP_074093187.1	NZ_CP018620.1	Paenibacillus xylanexedens strain PAMC 22703	MGASKPGKGSTKYPELTSGDFGVGAIRFQNPPNTGGGTGNTGSCGVNVSCVLCCCCGKGGGADNVQKQIEL
WP_029571264.1	NZ_JMJK01000016.1	Pantoea ananatis strain PA4 Contig16	MISLNFISQRHKSLVLGLQVPAVDARIPSRESTRVAVKIPLQQVHRMLKGVQALLVIAGHASVGQLEAKLGVLHFQKRQRGVFCKRRVPFFGGGDGITDLLQGKDEIITLLH
WP_084697596.1	NZ_JXYF01000166.1	Paracoccus sp. S4493 contig0169	MSNAFGKQLTRTPKPATATRFNQSPSNCASCTNSGASPIG
WP_082798152.1	NZ_LQYW01000083.1	Parageobacillus toebii strain B4110 NODE_108	MQTLDVRHQKTTMKYENSLASTTIFGTGATIALQTMDSTRNGDCYCCCIVYACGGAVNKTKN
WP_004832544.1	NZ_RKIS01000001.1	Parvimonas micra strain FDAARGOS_569 tig00000001_pilon	MANGPGNSSKAPSTIKDPKDVLTKSNKEKHLGVSSKAQYSGKDRFGGANTNSHKRPFCSFCVLCCMNCTGTSNIEINEEVIL
WP_009354819.1	NZ_AFII01000002.1	Parvimonas sp. oral taxon 110 str. F0139 Contig496	MNHYGGPSKANSTFNPNKKGFTNKNDKNKFGTSSSNGKGKGLNGLKPTIWPSPDGRNPYCMNCTGTANLNIENIEL
WP_039323930.1	NZ_JQHM01000002.1	Pectobacterium betavasculorum strain NCPPB 2795 ID_3	MVSIKDHPDFNNPITSLLEGNGASILTEDARQLLEGDLLALSWKNHTVRTEKLTVRDLNSIEEAFGKHSLYGSSTSPVVGASCCCSCTPCCCTAVAVVHAA
WP_103184464.1	NZ_QZDK01000061.1	Pectobacterium carotovorum strain S4.16.03.3I contig_61	MVSIKDYPDFNNPITSLLEGNGASILTEDARQLLEGDLIALSWKNHTVRTEKLTVRDINSIEEAFSKHSLYGSSDAPVVGGSCCCCTAPCCCTAVAVVQAA
WP_130273168.1	NZ_SGXB01000013.1	Phyllobacterium myrsinacearum strain DSM 5893 Ga0310500_113	MAKSKFERNKPHVNIGTIGHVDHGKTSLTAA
WP_094448394.1	NZ_NPJF01000028.1	Prevotella bryantii strain TC1-1 contig28	MLSNSMNEIYVENMEVATSSEPLEVMDLEAAPVTTMEDQSVAYACAGTLGTLGTFSGCIGTLGTYGCAG
WP_060544195.1	NZ_CP013195.1	Prevotella enoeca strain F0113	MGYFIITDSNWARLRNEILCLAETCHKAFGEQSKHTDWLHNGDVCKLLNISKRTLQHYRDTGVLPFAQIGHKCYYQREDVEWLLQTKSEKPKTDKSKNNK
WP_051537054.1	NZ_BAKE01000058.1	Prevotella timonensis 4401737 = DSM 22865 = JCM 15640	MGYLIITDQNWQKLRDEILSLADCCHKAFGEKCKHTDWLHNGDVCRLLNISKRTLQHYRDTGVLPFSQIGHKCYYKREDVERLLLTKTDKPKK
WP_028901030.1	NZ_AUMG01000017.1	Prevotella timonensis 4401737 = DSM 22865 = JCM 15640 strain DSM 22865 H520DRAFT_scaffold00017.17_C	MIIKDKITENSCIADDFCKDFDVKIPEFRIKLHLFSSSPKGHSSFVFYQRQQAVTVTRS
WP_074751140.1	NZ_FNCO01000002.1	Pseudomonas abietaniphila strain ATCC 700689	MSSAYENELNMNLNDLGEVLVTFEGDYGVDTNPLATGGSGGCGGCGGSGGCGGGGGCSGGSGGHSSVKDFEEY
WP_064314287.1	NZ_JPFC01000001.1	Pseudomonas aeruginosa strain T36994 contig1	MDTQFGINLMDLTFDNNCDMEAEFFGGSGGAGGCGGSGGCGGGGGCSGGSGGSGGSAGNAITQIAQED
WP_082712662.1	NZ_CP014135.1	Pseudomonas agarici strain NCPPB 2472 genome	MNEPIGPGPRNGILSLTIKDKSVLYAAYMPFIKNGGLFIPTYKSYKLGDEVFMLLNLMDEPEKIPVAGKVIWITPKGAQGNRAAGIGVQFNDGDNTAHSKIETHLAGTLKSDRPTHTM
WP_080563128.1	NZ_LIID01000119.1	Pseudomonas amygdali pv. eriobotryae strain CFBP 2343 erio2343_contig_90	MENDYISEFGEVVAVDGQRSSFDRPHTSLGGSCGGQGGGCGGCGGGGCSGGNGGSGGSGTSAPDHV
WP_083357815.1	NZ_UYXQ01000060.1	Pseudomonas antarctica isolate DSM 15318T	MNNEEFGEFVFSFDAENGFNPYAGNAGASGSQGGCGGSGGCGGGGGCNGGSGGCHNTITEHPTADEEIQY
WP_082895919.1	NZ_CP015600.1	Pseudomonas antarctica strain PAMC 27494 chromosome	MANEEFGEFIFSFDAEYGFNPYAGNAGASGSQGGCGGSGGCGGGGGCNGGSGGCHNSITEHPTAAE
WP_121138224.1	NZ_SAUP01000001.1	Pseudomonas asplenii strain ES_PA-E7 Ga0181145_11	MSTDFFGEILFNFKNGPSFDKSPQASNGGSGGQGGCGGSGGCGGGGGCNGGSGGSGGSGGNAITYREKSPRLDTSCEG
WP_083365792.1	NZ_MDDQ01000026.1	Pseudomonas azotoformans strain LMG 21611 contig422_1	MRASFAWVCSNYFKFQACVNCEC
WP_083735268.1	NZ_MNPW01000003.1	Pseudomonas cedrina subsp. cedrina strain DSM 17516 3_579728_50.0981	MWELSSFSEAAKAAALLEEMGPDTPLSQASQLPHLIGVDGQKVFGW
WP_010223245.1	NZ_JH650766.1	Pseudomonas donghuensis strain HYS Scaffold10	MEADLLKKRDSNKARTTATITEENEANQRSQGDFSHDDC
WP_078834667.1	NZ_FUYI01000018.1	Pseudomonas extremaustralis strain USBA 515	MKSLESLFLAFMNIMSSTLTPGTVVPREVRGGVVAAGDVVAEEDVTEEVVGAIQSRSKNR
WP_080598150.1	NZ_AMZG01000017.1	Pseudomonas fluorescens BS2 Contig_17	MNIEEFGEFVFSFESEYGFNPYVDNAGGSGSQGGCGGSGGCGGGGGCNGGSGGCHNSIAEHPAADE
WP_080589205.1	NZ_AJXH01000004.1	Pseudomonas fluorescens NZ052 contig00004_contig_1	MPAMVVNDDVGYLGERGVLTFFAGKPAPTRDRVSTMRSES
WP_069076618.1	NZ_CP015637.1	Pseudomonas fluorescens strain L321	MKDEEFGMMFFSFDNEYGFNPYVGNAGASGSQGGCGGSGGCGGGGGCNGGSGGCHNSIVEQPPANE
WP_080942555.1	NZ_JYHW01000048.1	Pseudomonas fluorescens strain NT0133 588_215216_23665050_118__219	MKPTSKKTEKLGELLFSFTDDFGTHPPLQNVGGSGSAGGCGGSGGCGGGGGCKGGSGGSGGCGGNSATDANKY
WP_095031866.1	NZ_NQKK01000008.1	Pseudomonas fragi strain F1821 Pseudomonas_fragi_F1821_Contig8	MLFECALPYRSLLIAVIRTFQSLPFAALAHRAGHPWVAGHARAAPVAVVARERAAKLAGRYWGQGFQVQWGYSSR
WP_090454815.1	NZ_NIWT01000008.1	Pseudomonas jessenii strain DSM 17150 contig8	MAVCQTPKMSTDTPSSRASSLPQGAPTRGGGAFGGWFQQNKSTHESMA
WP_090322820.1	NZ_FNKJ01000003.1	Pseudomonas moorei strain BS3775	MGMGVLGTTRPRIQPNLMHARLLAKAVGQPIKYRLTYRFRGQQLKVSILGRGELEVRRGGVKLAMRLNQDASIGLKEDYL
WP_016391486.1	NZ_CP031146.1	Pseudomonas plecoglossicida strain XSDHY-P chromosome	MENQYGISLMKLSSDTNCDMEAEFFGGSGSAGGCGGSGGCGGGGGCSGGSGGSGGSGGNNGIDSNDTVAL
WP_069776281.1	NZ_AP014862.1	Pseudomonas pseudoalcaligenes KF707 = NBRC 110670 DNA	MMRPDAKVKAVYLYPKPVDFRKSIDGLAALVELDIKVAVFDPVLFVFLNKTRNRVKILYWERNGFCLWLKRLQAERFKTKPDAEEPIVLTVRELNQLLAGFDLWGNQPHKVLTPRFVS
WP_054833389.1	NZ_AZBL01000064.1	Pseudomonas putida OUS82 Contig49	MENQYGIRLMELASDTNCDMEAEFFGGSGSAGGCGGSGGCGGGGGCKGGSGGSGGSGGNNGINNEPVIS
WP_082240495.1	NZ_MNAH01000003.1	Pseudomonas putida strain ASAD Contig_25	MDNEYISEFGEIIAVDSQRSSYDHPQTSLGGSCGGQGGGCGGCGGGGCSGGNGGSGGSGNAGAPERN
WP_029529098.1	NZ_MDFH01000004.1	Pseudomonas simiae strain CCUG 50988 273_2	MNNEAFGEFVFSFESEEGFNPYAGNAGASGSQGGCGGSGGCGGGGGCNGGSGGCHNSIIEPPPADE
WP_101321445.1	NZ_CP025262.1	Pseudomonas sp. 02C 26 chromosome	MTTTFGTTLLKLKTGDANHFDSEFFGGSGGAGGCGGSGGCGGGGGCSGGSGGSGGSGGHAVSKSDQTNK
WP_122752848.1	NZ_UVYN01000014.1	Pseudomonas sp. 286 isolate p6.E9	MKNDEFGELVLSFDNEHGFNPYADNAGASGSQGGCGGSGGCGGGGGCNGGSGGCANGIVELPIADE
WP_095966824.1	NZ_MRCP01000013.1	Pseudomonas sp. ACN5 BSF40_contig000013	MNPLAVGNSQGRQQLRLNWPDGREQWLDHAELRRQCPCSQCRAFRLRGMAPMVDARVRVIELNPQGYGLQLVFSDGHERGIYPWAYLAGLTD
WP_085614471.1	NZ_NEJL01000002.1	Pseudomonas sp. B24(2017) B24_2	MSNQFGITLMTLEFDKDCNMESEFFGGSGSKGGCGGSGGCGGGGGCNGGSGGHNNIDLDTLKQKGR
WP_085718808.1	NZ_NEJH01000016.1	Pseudomonas sp. B28(2017) B28_16	MHNKSSALINGSKGSIRSAGALVPIRWGRSLRARLMSTTAVNSK
WP_110638527.1	NZ_QEQQ01000032.1	Pseudomonas sp. CC120222-01a N430DRAFT_scaffold00032.32	MDNQYGINLMTLSLEPTGEMEAEFFGGSGSAGGCGGSGGCGGGGGCNGGSGGCSGGSNSIDNNEHTQQ
WP_050550232.1	NZ_AKJS01000157.1	Pseudomonas sp. GM21 PMI22_contig_184.184	MKDENMIDMLLSFKSEFGENSTPQIAGGSGGAGGCGGSGGCGGGGGCSGGSGGSEGSGGNAVTRHIDGSSTEQ
WP_102618820.1	NZ_POEB01000081.1	Pseudomonas sp. GW704-F5 NODE_81_length_22692_cov_23.6922	MKSEEFGELFFSFDNEYGFNPYAGNAGASGSQGGCGGSGGCGGGGGCNGGSGGCGHNSITEQQPTSE
WP_095193576.1	NZ_FYED01000004.1	Pseudomonas sp. Irchel 3A7 isolate Pseudomonas sp. Irchel 3A7	MDLQWMQSLCTTMTNCGSEPAREGGVSGAEDVECAGSFASRLAPTGDLQ
WP_095053737.1	NZ_FYEB01000006.1	Pseudomonas sp. Irchel s3b2 isolate Pseudomonas sp. Irchel s3b2	MTVRIENQTCFFITRNGEEIRLCADVTIITDPEKSMSAVDLDGQRIYITEAEADALTVAGAVDGRRHLKATDSDSVI
WP_085272549.1	NZ_FWZY01000002.1	Pseudomonas sp. LAIL14HWK12:I11	MEIQYGINLLELAPDANCEMEATFFGGSGGAGGCGGSGGCGGGGGCSGGSGGSGGSGGNAADNSENASH
WP_105754721.1	NZ_PCQM01000009.1	Pseudomonas sp. MYb115 MYb115_9	MSSAERESALEACRQLFVSPQVQFDAAAQNEELLRMADKCQRSGLISVGERNELIVEATRHYANAVEAMAMDGESYADSARYVVSARVLESGLFCR
WP_082433452.1	NZ_BCBG01000010.1	Pseudomonas sp. NBRC 111130	METQYGINILKLPFDTDCDMDSEFFGGSGSAGGCGGSGGCGGGGGCKGGSGGSGGCGGNAIENDDGAN
WP_060515808.1	NZ_BCBI01000101.1	Pseudomonas sp. NBRC 111132	MENQYGISLLALASENNCDMEAEFFGGSGSAGGCGGSGGCGGGGGCKGGSGGSGGCGGNNGINNDPATL
WP_092175526.1	NZ_FMUZ01000042.1	Pseudomonas sp. NFACC37-1	MLEQIDKDNTCHIKTINGTKLRPAGELVIITDPDKAMSAVEINGDMVHLTEAEVDALTVAGATDKRKHLKATDSGSVI
WP_072433838.1	NZ_FPJJ01000001.1	Pseudomonas sp. NFR02	MDRRLATDSNRHKAAEIVSETSCNLKGHGLLALYKP
WP_115947513.1	NZ_QUNK01000004.1	Pseudomonas sp. OV397 Ga0215803_104	MPEEGMAGNSLPADFQPYTAEEITALRARTMLNLTGTLGELIKAMRVQCIAIDDGTNY
WP_110753318.1	NZ_QKLX01000021.1	Pseudomonas sp. OV529 Ga0215807_121	MNPLSIGNSRSRQQLRLNWPNGREQWLDHAELRRQCPCSQCRAFRLRGMTPLVDDRVRLVEVNSQGYGLQLVFSDGHERGIYPWAYLSSLS
WP_100939134.1	NZ_PHSU01000003.1	Pseudomonas sp. QS1027 NG-9811_QS116_lib127709_4633_4663_4674_contig_3	MTYSYNCPPGSYPPTSGDVLAIWSATEGKSFSPAMKAATNGSGGGKILTSNSPVFNLRQGTSGLARYGAYDHFHVASPGNALGSTDRVWYYVDTTTTPVTIKFSQVLNN
WP_085673157.1	NZ_NEHD01000013.1	Pseudomonas sp. R9(2017) R9_13	METQYGINILELSSDSNCDMDSEFFGGSGGAGGCGGSGGCGGGGGCSGGSGGSGGSGGNAIDIEGNTN
WP_116548599.1	NZ_QETK01000001.1	Pseudomonas sp. SDI CONTIG_1_length_295772_cov_28.3571	MNSENSVLGETLLALDHSIQHQIDMEFFGRSGGAGGCGGSGGCSGGSNSVNYEPV
WP_010954993.1	NZ_QJOV01000005.1	Pseudomonas sp. SMT-1 contig5	MENQYGISVMELASDTHCDMEAEFFGGSGSAGGCGGSGGCGGGGGCKGGSGGSGGSGGNNGINNDPVTL
WP_043051342.1	NZ_CP027755.1	Pseudomonas synxantha strain 2-79 chromosome	MKESEFGEVVFGFDSEYGFNPYAGNAGASGSQGGCGGSGGCGGGGGCNGGSGGSGGCGHNSIEDQSPAIEKV
WP_100071896.1	NZ_NBAM01000001.1	Pseudomonas syringae strain 7928C contig_1	MECLVFFSKADIGIQPTLTG
WP_081669728.1	NZ_AUEC01000054.1	Pseudomonas taiwanensis DSM 21245 H620DRAFT_scaffold00048.48_C	MPGNNKNNQGDTMENQYGISILELTSHNECDMDSEYFGGSGGAGGCGGSGGCGGGGGCSGGSGGSGGSGGHAINNDDSAN
WP_083417540.1	NZ_FPBD01000014.1	Pseudovibrio denitrificans strain DSM 17465	MSNKFGNTIAKKMHSIKTRYSNQSQNNCASCNNSVGCQNNS
WP_080635468.1	NZ_AQUN01000001.1	Rhizobium leguminosarum bv. trifolii SRDI943 RLEG20DRAFT_contig1.1_C	MNASISEAATFMRQRLHSLAKLMIIVAPGLVTDRHSAKTNGFTRPPFAHLMMAHQMRDSFPLGRGRHHFFPRRSFKAALSSIASARSRFSFVFSSSSVFSRLASDTSMPPNLAFHL
WP_080635466.1	NZ_AQUN01000001.1	Rhizobium leguminosarum bv. trifolii SRDI943 RLEG20DRAFT_contig1.1_C	MAHRDKDSEGDHLFDGQKARRSVGLISFVRRISTTLELGSQKIVLSPGASSTCDGNACCCTSCW
WP_008531785.1	NZ_AMCP01000684.1	Rhizobium sp. Pop5 Contig684	MTTQILNPPQFGTEIEFVDAGDSTVQTAATCARCDSSSRCGASGKSSGSASSIST
WP_027511799.1	NZ_PIQN01000021.1	Rhizobium sullae strain HCNT1 Rsu01_trimmed__paired__merged_contig_21	MTFCTGDIGNTFRFLEAQEKEDAKLPSLNDTNLVHGEETADFFRNEHAFNGRRFSLIISNPPWPEPEGATRTSADDWAERAGLLSFAAKSPAPMRFAPSIS
WP_139236386.1	NZ_FOTW01000009.1	Rugamonas rubra strain ATCC 43154	MPSLAEIFAAARKLPGVIDGTCIYFIFQ
WP_117407189.1	NZ_BBAA01000013.1	Ruminiclostridium josui JCM 17888	MDDLVNGYDYQERADSAIKPFNSSKISLAMAFVPAQLWEKPFDVNEGLDRGTLFPSLDKPFLGGGNRYEY
WP_054749770.1	NZ_BBAA01000013.1	Ruminiclostridium josui JCM 17888	MDDLVNGYDYQERADSAIKPFNSSKISLAMAFVPAQLWEKPFDVNEGLDRGTLFPSLDKPFLGGGNRYEY
WP_024833887.1	NZ_JAGE01000001.1	Ruminiclostridium josui JCM 17888 K412DRAFT_scf7180000000006_quiver.1_C	MDDLVNGYDYQERADSAIKPFNSSKISLAMAFVPAQLWEKPFDVNEGLDRGTLFPSLDKPFLGGGNRYEY
WP_093156907.1	NZ_FOUP01000014.1	Saccharopolyspora antimicrobica strain CPCC 201259	MPIPPVLQRQELSKGVPVVQAMAFCSIRPSGFRSMIGRALSIGLPWVSGAWAILPVAPGSGWAQS
WP_053715033.1	NZ_LGED01000013.1	Saccharothrix sp. NRRL B-16348 P442contig11.1	MAGAPLSTVAAEKHFGNAVELIPQWMPTGTG
WP_128752903.1	NZ_CP035282.1	Sporanaerobacter sp. NJN-17 chromosome	MEPIYNPNASIHSKAGTQNISDNPTIMKDEEFGLGIMSHVPDPGGGGGGGNDDGGGSGGGGSLCGIIVLCCSGDGGSASLIEEDIIL
WP_128752904.1	NZ_CP035282.1	Sporanaerobacter sp. NJN-17 chromosome	MEPIYNPNASIHSKAGTQNISDNPTIMKDEEFGLGIMSHVPDPGGGGGGGNDDGGGSGGGGSLCGIIVLCCSGDGGSASLIEEDIIL
WP_019169087.1	NZ_UHDP01000003.1	Staphylococcus intermedius NCTC 11048	MVKINKRFNGTGEADWLQCPDAVFKIGTKNRRLQMLYSLCYVRCNRLLFGFREESACAIVYDYV
WP_085237894.1	NZ_CP020773.1	Staphylococcus lutrae strain ATCC 700373 chromosome	MYDAYDSQLVLLHIDQSIVNSVVYTFIGLENHGDMTFKS
WP_103322078.1	NZ_PPRH01000147.1	Staphylococcus lutrae strain DSM 10244 b6cdc699-46a7-418c-8c45-81afb8e60974_c198
WP_002492067.1	NZ_KV831596.1	Staphylococcus sp. HMSC064A01 Scaffold27	MDIQTLIVLKRCNMQEVAALVVVHVLVAVHVLVHVPQQQSNKSKVKLGLYRSSFSKF
WP_002467453.1	NZ_AFEC01000167.1	Staphylococcus warneri VCU121 contig00007	MLCINSLKIGTMNIIQHIILKKSVYFNCKSIEIRLIFQKIVLLYNKPTKRSGNTMNTNFDKFGKGIVVAQSERLKQDTTGGGGGCCSSSVVVKD
WP_022526810.1	NZ_BASY01000013.1	Streptococcus anginosus T5	MLKFSSNVLATSVADTTQVAPGGCCCCCCTCCFSVAVGGNATGGSTTGSVAPTK
WP_003047821.1	NZ_BEWZ01000010.1	Streptococcus canis strain TA4	MLQFTSNILATSVAETTQVAPGGCCCCCTTCCFSINVGGGSAQGGSGSYTPGK
WP_018366953.1	NZ_KB904197.1	Streptococcus didelphis DSM 15616 A3GUDRAFT_scaffold_4.5	MTYSLGFMSLIMWWTVFVEVKIEGGDVMLKLNANVMATSVAETTQVAPGGCCCCCSCTCCFSVAVNGNATGGATTIKP
WP_012679123.1	NZ_CVZH01000006.1	Streptococcus equi subsp. equi strain EQUI0229	MLQFASNILATSVAETTQVAPGGCCCCCSCCCCVSASWGNTTINNNYGAAEPKA
WP_009853678.1	NZ_GL397173.1	Streptococcus gallolyticus subsp. gallolyticus TX20005 SCAFFOLD1	MGKKENRISINDETLFGKNNYGIGTISNSQSSSTIQALLCYSACKSECSSSCGSKCASKCSSQCWSICSGGADDALEIYYENTDLINL
WP_009853677.1	NZ_GL397173.1	Streptococcus gallolyticus subsp. gallolyticus TX20005 SCAFFOLD1	MGKKENRISINDETLFGKNNYGIGTISNSQSSSTIQALLCYSACKSECSSSCGSKCASKCSSQCWSICSGGADDALEIYYENTDLINL
WP_003100043.1	NZ_QLRB01000053.1	Streptococcus iniae strain QMA0191 NODE_24_length_31216_cov_111.736_ID_1780	MLQFTSNILATSVAETTQVAPGGCCCCCCTCCVAVNVGSGSAQGGSGTPAPAPK
WP_002281474.1	NZ_AHRY01000027.1	Streptococcus mutans N29 contig27	MSNYSIKENEIIDAETKSMKKIVHDWESEDDSWGVTVIKENGHRLHEFTNVRDINILCCCCAKGGTGSLN
WP_002281475.1	NZ_AHRY01000027.1	Streptococcus mutans N29 contig27	MSNYSIKENEIIDAETKSMKKIVHDWESEDDSWGVTVIKENGHRLHEFTNVRDINILCCCCAKGGTGSLN
WP_050235338.1	NZ_CKRN01000010.1	Streptococcus pneumoniae strain SMRU964	MSKTIMSVYSLGDNNLRSSKYGISSSSTQYSGGESTRSIFCFSLCKSQCASQCASNCGSQCASLCTSQCASSCMGFCSGGADDLANLYENIELIKL
WP_081529823.1	NZ_NAOL01000012.1	Streptococcus pneumoniae strain SPN_03 scaffold12	MEITYISSSNVSNVLFDYRLDTPTTFGAGCCCCTTCCSGCCSCSSINIG
WP_003085810.1	NZ_AEUU02000001.1	Streptococcus porcinus str. Jelinkova 176 Noncontiguous_Finished_Chromosome	MLKFTSNILATSVAETTQVAPGGCCCCCCCTCCWATNIGTGSAQGGSGSLTPGK
WP_072136055.1	NZ_CDGS01000195.1	Streptococcus pyogenes serotype M18 strain B isolate M18BO	MLKFTSNILATSVAETTQVAPGGCCCCCTTCCFSIATGSGNSQGGSGSYTPGK
WP_111677150.1	NZ_LS483344.1	Streptococcus pyogenes strain NCTC12840 genome assembly	MLKFTSNILATSVAETTQVAPGGCCCCCTTCCFSIATGSGNSQGGSGSYTPGK
WP_003087588.1	NZ_AJTZ01000005.1	Streptococcus ratti FA-1 = DSM 20564 strain FA-1 contig5	MSNYSIKENEIIDTQTKSMKKIVHDWEGEDDSWGVTVIKDNGHRLHEFTNVRDINILCCCCAKGGTGSLN
WP_003087586.1	NZ_AJTZ01000005.1	Streptococcus ratti FA-1 = DSM 20564 strain FA-1 contig5	MSNYSIKENEIIDTQTKSMKKIVHDWEGEDDSWGVTVIKDNGHRLHEFTNVRDINILCCCCAKGGTGSLN
WP_118189519.1	NZ_QRUM01000008.1	Streptococcus salivarius strain AF24-6AC AF24-6AC.Scaf8	MAKKIIMYSSGADELSSAQYGISGGSEMNSGGETTSGLLCFAACKEACKANCSANCGNKCAQRCESQCNASCWRLCQGGADDLTELYENIELVKL
WP_118189520.1	NZ_QRUM01000008.1	Streptococcus salivarius strain AF24-6AC AF24-6AC.Scaf8	MAKKIIMYSSGADELSSAQYGISGGSEMNSGGETTSGLLCFAACKEACKANCSANCGNKCAQRCESQCNASCWRLCQGGADDLTELYENIELVKL
WP_116877404.1	NZ_QVQZ01000001.1	Streptococcus sp. Z1(2018) Scaffold1	MKPHYAIKETEIVNTQTKSMTKVVHDWDSDDNSWGVTVLKDNRSRLHEFTDARDFYIMCCCCANGGTGSLS
WP_116877284.1	NZ_QVQY01000001.1	Streptococcus sp. Z2 Scaffold1	MKPHYAIKETEIVNTQTKSMTKVVHDWDSDDNSWGVTVLKDNRSRLHEFTDARDFYIMCCCCANGGTGSLS
WP_105133902.1	NZ_POMQ01000017.1	Streptococcus suis strain 1034 SS_1034_Contig17	MSILRGTNANKTGHIKDMSKLSVSGSSSSNKYGVVTRSTVSGWEPKYYGINDPKRFCVRGGGSTIPSEYEVKEVIL
WP_105133901.1	NZ_POMI01000039.1	Streptococcus suis strain 1060 SS_1060_Contig39	MSILRGTNANKTGHIKDMSKLSVSGSSSSNKYGVVTRSTVSGWEPKYYGINDPKRFCVRGGGSTIPSEYEVKEVIL
WP_043029126.1	NZ_CEJV01000014.1	Streptococcus suis strain S12W	MNLISIKEFVELTINNNPDINPKELEETLHAVLEEKEGGARCMNCGSPIWVAGSALVGSYMCFTCLTGEADGSDDFEVLG
WP_093595323.1	NZ_FNAX01000010.1	Streptomyces jietaisiensis strain CGMCC 4.1859	MTSTGTHTRRAGTDAAARTAGPQVWDDMTVEVALSLMAAARTRHLVICDADGRRTGRVTLGRLTAVRNGSGYTDQVRLRDLVEGRVALTAPPAAPAEAGPAPRHRPLGILSRSR
WP_055553439.1	NZ_LIQU01000356.1	Streptomyces kanamyceticus strain NRRL B-2535 B-2535_contig_356	MKLQSEKVAEHRNSTPQAALEPFGAGRDEAVLVPGACSCCCGAVVRK
WP_055555497.1	NZ_LIQU01000481.1	Streptomyces kanamyceticus strain NRRL B-2535 B-2535_contig_481	MKIESVIVVEHRSSALQPGLVSAADGAAFGVVVPGASSCCAGCTSTSCGAVVRPLA
WP_079423810.1	NZ_CP020042.1	Streptomyces katrae strain S3 genome	MLSFSGQVGSTATGGAFVQVAPGASTTCGGGNCCCSSCCSW
WP_052318929.1	NZ_CP021080.1	Streptomyces pluripotens strain MUSC 135 chromosome	MVRPPYREEPSSTIPISTMTTITQPRTTAVDAHDDRRGTGPGSARKGTGPGGFSFQRAASIRARAEGSLCSAEFAQR
WP_097235650.1	NZ_OBMJ01000001.1	Streptomyces sp. 1331.2	MWINEAGFLDPRLVISRVSALSVGRS
WP_060831072.1	NZ_AP013045.1	Tannerella forsythia KS16 DNA	MLQLDQNLSFVRVSHEDAVSVADLNVTADDVGSEVAPGCCGTFGTFGTAGGCCGTFGTYGCAGGAEITQL
WP_075589096.1	NZ_MEHX01000025.1	Tannerella forsythia strain 9610 NODE_31_length_37445_cov_33.5344	MLQLDQNLSFVRVSHEDAVSVADLNVTADDVGSEVAPGCCGTFGTFGTAGGCCGTFGTYGCAGGAEITQL
WP_068997412.1	NZ_MDTQ01000001.1	Terasakiispira papahanaumokuakeensis strain PH27A scaffold00001	MSKISIETTKDSQSTKFGSVEFVNSSATDQYSDQEQRRGTEVGNQSGGSCQNSGGVH
WP_013149837.1	NC_014209.1	Thermoanaerobacter mathranii subsp. mathranii str. A3	MKRPVSCEWNITNYCNLKCSFCSMNSSNQKDFEKLNISKIKEVAKKIKEVGCIYVSLSGGEIMRNLESK
WP_082828564.1	NZ_LPZR01000158.1	Tistrella mobilis strain MCCC 1A02139 contig30	MTNFAKDYADFGTPITSLGGDNGKLTSAASQLLEGDLVALAWGNHTTRTEALAVRDVQSIEEAFRAHPFHGSHDTATVGAGCCCTCTPACCCTAGAVVDTVADAA
WP_002675243.1	NZ_KB454450.1	Treponema denticola US-Trep acdtB-supercont1.1	MKNTPLLKMKGITKDDGIILNDGLILDGISDSLNDEKAWDDGMMPMGGVMEGDPRRNHDFGPGPGGCGCGGGGSGSIITEKEIIL
WP_002675244.1	NZ_KB454450.1	Treponema denticola US-Trep acdtB-supercont1.1	MKNTPLLKMKGITKDDGIILNDGLILDGISDSLNDEKAWDDGMMPMGGVMEGDPRRNHDFGPGPGGCGCGGGGSGSIITEKEIIL
WP_051681507.1	NZ_JFBD01000095.1	Virgibacillus alimentarius strain J18T KHU-J18_contig_95	MTINKMYENKSFITLYDTRYLTQT
WP_077706053.1	NZ_LT745763.1	Virgibacillus dokdonensis strain Marseille-P2545	MEKIVDEKLKLELYAEELPDLSQYSAVSPSTASTNSTISSASCPGTTMSTQSSAASLSW

## Sheet: ThiF-like
YcaO id	Nucleotide id	Organism	Predicted precursor
WP_026174640.1	NZ_AQXM01000053.1	Acaricomes phytoseiuli DSM 14247 C501DRAFT_scaffold00012.12_C	MDHHIVVPEVMETEPGSIMPEVLIDLDFEHEGQHIPPARMSNGASCCSSSSCTLPPTRN
WP_100148299.1	NZ_AGUF01000048.1	Achromobacter arsenitoxydans SY8 Contig00049	MSRASLNHQVSALLQGLLALGACGCQ
WP_082685875.1	NZ_LPVJ01000066.1	Acidibacillus ferrooxidans strain ITV01 contig0082	SLTKSFVNADNKKPLIHRQTARAATVSTSRRVTSCSSFGQI
WP_095587412.1	NZ_NSBT01000007.1	Actibacterium ureilyticum strain LS-811 LS-811_S7_128805bp	MNKDTNEIVESYNDAFDPAPAIANPRVYQDQGATFGGGGGGGGGGDTQSPDFCTVFCDLASSVRG
WP_104480988.1	NZ_PTIX01000013.1	Actinokineospora auranticolor strain YU 961-1 Ga0180963_113	MRGLVIRACGLVAAALLAQAGVARARTGAEADVAYFELQAPPGASGFVVNSPTRSRSTTPARRWRASPTRPRSSDGS
WP_026315856.1	NZ_KB894403.1	Actinokineospora enzanensis DSM 44649 C503DRAFT_scaffold00001.1	MHRAVADDSAGAVAGTQALQLIVHGAAEKPSVTMSSETSANGTRFSTLISASTLSSSTSRFMVSPSGAGVGLLDHMAGLSGSSRLIHATG
WP_051466564.1	NZ_JADG01000003.1	Actinomadura oligospora ATCC 43269 P696DRAFT_scaffold00002.2_C	MEEIINELNDLPTSTIEVRASDTEQTTDGTDAAPFYCGCGGTDCSR
WP_122196111.1	NZ_RFFG01000036.1	Actinomadura sp. NEAU-Ht49 Scaffold36	MIELASQLNTLPVGPLDVRAASTEQAIDATATGRDSSFEYRTCAGCGGCGACYVPPPCQGAN
WP_122198059.1	NZ_RFFG01000076.1	Actinomadura sp. NEAU-Ht49 Scaffold76	MTIPIRSASVQRAMNGLRYAAVVPGCDRAGVVPSTSGPGTIRCNCPGGGTADCPPGTHCACDMLGAHCPPDEPGQ
WP_116026137.1	NZ_QTTT01000001.1	Actinomadura umbrina strain DSM 43927 Ga0197485_11	MKIKKLAVSKSRSQVHSSNHATARSSSVAWR
WP_116026136.1	NZ_QTTT01000001.1	Actinomadura umbrina strain DSM 43927 Ga0197485_11	MKIKKLAVSKSRSQVHSSNHATARSSSVAWR
WP_084542812.1	NZ_MQVS01000015.1	Actinomyces hordeovulneris strain DSM 20732 Scaffold15	MGFCLVLSRLNGTRRQAFCMSVQGTALGRFL
WP_111835743.1	NZ_LR134357.1	Actinomyces israelii strain NCTC12972 genome assembly	MRISYNPSPYLPQGRTGLLSEAQTREKWSQRPGFEQLDLGLDGHAYFLPLSVYHPLEADAAWFAPDGRTLQVELLQSSTPAVTEQEGKTVVVALLRYAASIYPSTFPTVQPTPTPQ
WP_101559196.1	NZ_PKKL01000004.1	Actinomyces oris strain UMB0183 ERR1203676.17957_1_88.4	MTETKAPQGFSIVTYGEVEKFFEPTAARCSSSSSTCCVACWS
WP_119835460.1	NZ_QYRR01000002.1	Actinomyces sp. 2119 Scaffold2	MSETATAQGFSIATYGEEETLFEPTAARCSSSSSTCCIACVRL
WP_120205519.1	NZ_CP032514.1	Actinomyces sp. 2129 chromosome	MSETATAQGFSIATYGEEETLFEPTAARCSSSSSTCCIACVRL
WP_103062468.1	NZ_CP025228.1	Actinomyces sp. 410 chromosome	MNSGIIDLLAQEIDQDVESLPEGNALGTTSSLGSASTSACPATSASTVSSWGCLG
WP_083971795.1	NZ_LLZH01000277.1	Actinoplanes awajinensis subsp. mycoplanecinus strain NRRL B-16712 P067contig36.1	MFFSSLSLEMISSLPLVSLVAASRISWYVTLTLAMSVSFSGWVNLRLR
WP_093614914.1	NZ_FONV01000006.1	Actinoplanes philippinensis strain DSM 43019	MSSELMKPETAEELDLWLEDDLTVEQLPTVVSASLLGTGGCHGCGGCGGHGGCHGCGGHGGCHGCGGHGGCHGCGGHGGCHGCGGHGGCHGCGGHGGCHGCRH
WP_089295762.1	NZ_FZNR01000010.1	Actinoplanes regularis strain DSM 43151	MQSELSGPEVHEELDLWLEDDLTAEQLPTVISASLLGTGGCGGCGGGCAGCRGCRGCVGCRGCRGCVGCRGCVGCRGCRGCVGCRGCAGCK
WP_052311581.1	NC_017803.1	Actinoplanes sp. SE50/110	MHTEMTGPEISEDLDLWLEDDLTAEQLPTVISASLLGCGGCGGCGPCGPCGPCGPCGPCGPCGGCHGCHGCHGCHGCRGCHGCGGCGGCGGCGGCR
WP_122977382.1	NZ_CP023865.1	Actinoplanes teichomyceticus ATCC 31121 chromosome	MRSELKKPEVSEELDLWLEDDLTAEQLPTVVSASLLGTGGCGGCGGCHGCHGCHGCHGCGPCHGCHGCRGCHACRW
WP_092888237.1	NZ_FOOI01000018.1	Actinopolymorpha cephalotaxi strain CPCC 202808	MSEDVMPDNADGPGLDLVVTDLSDAERAVATRAIEIYQKLEQSQGFDSAPGCCCSAVGETEAVTAGRSGGFAEGGSA
WP_044899156.1	NZ_JYCD01000123.1	Aeribacillus pallidus strain GS3372 LG46_123	MVRESTTKPGDNVHEVGLAAEILAIVQHAAQKAGMTTVTRIKVVVGEQLMVIPEALQFAFSFIKENSCARKAALEIGSTSGRELYVDYVEGE
WP_026975251.1	NZ_AUCA01000028.1	Alicyclobacillus contaminans DSM 17975 G463DRAFT_scaffold00027.27_C	MEDFKKVIRNLNMDDFKAGDLTPDEERGPHDAVQAQFFGCAGCARCFRCFGCFGCVGCFACARCFRCAGCGRCGGCF
WP_054969488.1	NZ_LJCO01000051.1	Alicyclobacillus ferrooxydans strain TC-34 contig_19	MHRTDACLSLQGSVPTRGLARCFHSATITSLMCR
WP_026961485.1	NZ_AUMH01000005.1	Alicyclobacillus herbarius DSM 13609 H522DRAFT_scaffold00005.5_C	MDDFKKDVKKLKLDEFKASDLTPSEEQDGKDVSLAQWGCFRCFRCFNCFRCFACFRCFRCFGCGRCW
WP_067932728.1	NZ_BCRP01000006.1	Alicyclobacillus kakegawensis NBRC 103104	MDDFKKELQKLKLDEFKASEVASAEGKGSKDAALAQFGCFRCFNCFRCFNCFRCFNCFRCFNCFRCGACGRCF
WP_074956714.1	NZ_FPBV01000046.1	Alicyclobacillus macrosporangiidus strain DSM 17980	MVDLFTEADMDLVTIDEYGTLRVQGGGSQCLDGPANSPYGQLCS
WP_074952966.1	NZ_FPBV01000012.1	Alicyclobacillus macrosporangiidus strain DSM 17980	MDDFKKAIHKLDVDEFKTSKVVPSDDPGPHDTVPAQFFCGGCFRCGQCFSCFRCFNCFQCFNCFRCSNCFRCARCF
WP_026965462.1	NZ_AXAR01000018.1	Alicyclobacillus pomorum DSM 14955 YWKDRAFT_scaffold_17.18_C	MLYMYVASVSTVKAYTFDQIPIFLCGQGRQEQQPTACNADSGPLAEFTATVSSQQFSVLTVMTGVNSLYIDS
WP_067927256.1	NZ_BCQV01000022.1	Alicyclobacillus shizuokensis NBRC 103103	MDDFKKELQKLNIDEFKASEVAPAEGKGSKDAVLAQFGCFRCFNCFRCFNCFRCFNCFRCFNCFRCGACGRCF
WP_091371144.1	NZ_FNDV01000008.1	Alloactinosynnema album strain CPCC 201030	MKPKRISTTAKPPPLPNAFARSIMIMMMITRLTSGISSKSSHQPGLPTILSTM
WP_054049769.1	NZ_LN850107.1	Alloactinosynnema sp. L-07 genome assembly Alloactinosynnema sp. L-07	MPLCRTIGADRVVARQQQQQQQQVGVAAVAASASGLNWSGKRNGALIGPS
WP_046468711.1	NZ_LAJC01000007.1	Allosalinactinospora lopnorensis strain CA15-2 contig00007	MANVLETLGEVSEVELSFHGEESSYFEPTAARCSSSSTCTCCCTG
WP_091587821.1	NZ_FNDU01000020.1	Alteribacillus bidgolensis strain P4B	MRPFLGIKISTTLIRPGSAVVLAAFFAFFALTVFGALTALDARIVLDAEDVAEEDAAVAVEDAAAVNCSRRSCEKDWSCPSQGSSIFKWFKVQQAERDRSISL
WP_091588174.1	NZ_FNDU01000025.1	Alteribacillus bidgolensis strain P4B	MTYEECIKECLNCMEQCNRCFNDCLNEDNIKMMAECIRLDRECADICAFAAKAMQSNSPFAKQICSLCADICQACGDECAKHDEKHCQDCAEACHRCAKVCREMATA
WP_129735860.1	NZ_LR136958.1	Alteromonas sp. 76-1 genome assembly	MNTLKFYNSSENKVESQEAVKMAGRCTCCCIDFLE
WP_071815592.1	NZ_MODU01000004.1	Alteromonas sp. V450 6_A1_NODE_77_length_4393332_cov_50.813408	MMNNQTQIATEIRATEATENKADELFDMYVSSEPTQLYSSTGAAVSVGRCSCSSHVASCCCKALN
WP_071815586.1	NZ_MODU01000004.1	Alteromonas sp. V450 6_A1_NODE_77_length_4393332_cov_50.813408	MMNNQTQIATEIRATEATENKADELFDMYVSSEPTQLYSSTGAAVSVGRCSCSSHVASCCCKALN
WP_083715654.1	NZ_MQUP01000028.1	Amycolatopsis keratiniphila subsp. nogabecina strain FH 1893 contig_28	MHLDPDDQEAQLDLWADEPAVGMAASACCASSGSSISTVSTPASTSGTAGSAGSTC
WP_091614389.1	NZ_FOEF01000002.1	Amycolatopsis saalfeldensis strain DSM 44993	MVAPRLRGRHFLGVGFGQRSRDAFGGGFPLIGKGPCGSRSSVVQFSSVGGRAAFPFVGVEPGGFRADAA
WP_130474521.1	NZ_SFCC01000003.1	Amycolatopsis sp. 8-3EHSu NODE_3_length_529475_cov_80.2412	MVLRRRGCGSVSYRASHAKGLCTSALVPGACGAAIASGASTSSKANGLCTRALVPGACGAASACGASTSWNAISSISPSFA
WP_130474520.1	NZ_SFCC01000003.1	Amycolatopsis sp. 8-3EHSu NODE_3_length_529475_cov_80.2412	MVLRRRGCGSVSYRASHAKGLCTSALVPGACGAAIASGASTSSKANGLCTRALVPGACGAASACGASTSWNAISSISPSFA
WP_130476944.1	NZ_SFCC01000009.1	Amycolatopsis sp. 8-3EHSu NODE_9_length_353802_cov_84.6329	MPNAAIVAFKFPNATLGNLNSPNGDFSS
WP_066423948.1	NZ_LUHJ01000014.1	Anabaena sp. 4-3 contig016	MLAEEKLTTQTLEMYLVDSEDKLEQTLLSKEEIAALEKLVLPGVLDSETSQRWVSRCRRYCGGYCGGYCGGYCWSRCRYCGRKCYRRCGRKFSSFSSLESGSDVMEENLDLEFGN
WP_053538872.1	NZ_CP011456.1	Anabaena sp. WA102	MLAEKTLNQPTIEMRLVDQADKLEKLLLSEEEIATLEKLAMSGVFDSETTQRWFAHCGGCGGCGGCGRPCGGCGRPCGGCGRPCGGCGRPCGGCGGCHATVSSVLEDTDELGFGY
WP_021624657.1	NZ_KE952912.1	Aneurinibacillus aneurinilyticus ATCC 12856 Scaffold85	MPAFRRTLTENIGKWTVINTKAGAFHVKIESANNKGVTVLLPNYYTVNDPSVKLIEKNIKVKAEDAQTAQRFFTRGGSFACGRCFFPFSFFLFPFFFF
WP_091260695.1	NZ_FNDE01000020.1	Aneurinibacillus thermoaerophilus strain L 420-91	MDDFKDELQELNVDHFEAGQLVSYDNQSQYYVDQSRQCSNCFHCTRCFNCSRCSNCFNCFRCSNCFNCTRCFNCSNCSRCGGGR
WP_056678071.1	NZ_LMER01000018.1	Angustibacter sp. Root456 contig_7	MEATFELYAIDAVDALEVEQLSDAAALAAVGSVSTAGSVSSASCPATTASSFTSFSSYSG
WP_111645342.1	NZ_QLMH01000007.1	Anoxybacillus vitaminiphilus strain CGMCC 1.8979 Ga0171590_107	MDNFQNELQMLGMDNFVTGEVMVWDPQTQTYIIEDARQCGGRCGGRCGGQCFGRCGGQCFGRCGGQCFGRCGGQCFGQCFGQCFGRCFNCFSCFHCWGGGFGGGF
WP_058087014.1	NZ_LFRI01000174.1	Aquabacterium parvum strain B6 contig000174	RPQGPEGPFCARLVAGHVGHVGPSKP
WP_010523074.1	NZ_AFPB01000174.1	Aquimarina agarivorans strain HQM9 contig180	MKNAKTISAYSSMQGVAVVEGFDNTLVAGACSSSSSCCG
WP_118503871.1	NZ_CP031965.1	Aquimarina sp. AD10 chromosome	MKNVNFQTGAIVAKTVSHYSSPEAVATIANFDATMTAGACSSCSSGVAEAKTISHYSSPQAVATVSEFDESLTAGACTCCSSSCGIVE
WP_082057091.1	NZ_CP011005.1	Arthrobacter sp. IHBB 11108	MSTTLTALPVVETAPGKIMPEALISLDFKANGPLVTPATMGDDGVTVTLCSSTSIQTRPTKD
WP_066215709.1	NZ_BCQN01000007.1	Arthrobacter woluwensis NBRC 107840	MTQRQAGGTRNPATTRHTGKPTLALSSLLCCLLPPPTGLVLGVVALHRIDGPKGEGRALAVAGIVLSSVWAVLLIVLTAVHAFTTQDQVSPPLIGWG
WP_082724316.1	NZ_BCQN01000013.1	Arthrobacter woluwensis NBRC 107840	MAEFFTVLQAYRALLQEFIPQRDLGSHPRNQECRQPLGFLHSGLTVWSLERRQNSTHGLSAG
WP_023458714.1	NZ_AWGE01000013.1	Asticcacaulis sp. AC466 contig00013	MTRTYDTLDAIVVISAMLIIGGGVGSLMFFDPPQNNLPIIASLLGTLLGTIVGGYAGFRWGASQGQGNSQTSLAAGRATVSATFQSTTPTQEDTQP
WP_019998655.1	NZ_ARQE01000016.1	Aureimonas ureilytica DSM 18598 = NBRC 106430 strain DSM 18598 B146DRAFT_scaffold_15.16_C	MTARRKAAEHLAVAKNPLSVERETRDGLMGWIAKPLSTLRPERRPPTSAVTAP
WP_110122786.1	NZ_QHLN01000025.1	Auritidibacter sp. NML120779 120779_26	MELGKVPAAASMTVTFFGEGQHLFEPMAARCTTTTIISSSSSCW
WP_110110399.1	NZ_QHLN01000043.1	Auritidibacter sp. NML120779 120779_44	MLLNQMANLLHVKDFGASEVVGDVAASSVTYRCFHHSNHIVEIEPGSSARPPGCKDGFVIEVS
WP_050417805.1	NZ_CP011072.1	Azoarcus sp. CIB	MAPPDSGGDAGRMFSGLFSLVIATVVGAMFASVGGFALGAIMAVGTFVGIFALAYESAGLPSEKGIVRAVAVVLAIAICAAIEFSLWVGG
WP_126993759.1	NZ_RZIJ01000001.1	Azospirillum doebereinerae strain GSF71 Scaffold1	MLSFSKLLLLALVIGAVWFGWRWVTRVNAIGRDRAAAKRRDSAAAGPARRSAAPPPSPAGDAEDMEKCPECGAYVAPYSAVSCGRPACPYGR
WP_082860764.1	NZ_CP015285.1	Azospirillum humicireducens strain SgZ-5	MISLSKILLLALVIGVVWFGWRWINRVQAIGRARTAPRRTEGRRDAAAGPSPRETRTSAAAEAEDMEKCPECGAYVAPRSAVSCGRPACPYGR
WP_119830045.1	NZ_QYUL01000001.1	Azospirillum sp. K2W22B-5 Segkk0	MLSLPKLLLLVIVVALVWFGWRWVARVQTIGRARTEARRNGAAAPTGSPFTPRAASPTDAEDMEKCPECGAYVAPRSAVSCGRSACPYGR
WP_109086669.1	NZ_LGQX01000030.1	Azospirillum sp. TSH100 Contig39	MKANVTHENGVKLSPASFIRDRNEPTDVGAFMANTTLNGLTSGRASILCSSGSAGGDSGASGGCSASSDSGSTGSVIRRVEHPRIA
WP_109156517.1	NZ_LGQU01000086.1	Azospirillum sp. TSH20 Contig96	MAGFAAAGAPSPAASAAGMAGFAAAGALSPAASAAGMAGFAAAGAPSPAASAAGTANPAATDDDTPVKS
WP_045580837.1	NZ_CP012401.1	Azospirillum thiophilum strain BV-S chromosome 1	MRSVETRRTIGGRNRQIKPQRGNGAVRAVGPGKREPAGTSAAVGA
WP_078410373.1	NZ_KV917369.1	Bacillus abyssalis strain DSM 25875 Scaffold1	MNNLRWLTSLFNFDRSNRWMFGKKRNNTGMIISLLSLVIGAIATYGMTRGRGNERLQAAEQPITSRIMSRQMKTVLPKQ
WP_121449439.1	NZ_QGHH01000036.1	Bacillus aciditolerans strain YN-1 YN_scaffold37	MDKLGTIKEIFDRINKQLDRKEKDIKDDRKFLLWTAYSLGAALLGTVTFVAPKAIDEYTDNKKI
WP_078427656.1	NZ_KV917368.1	Bacillus alkalinitrilicus strain DSM 22532 Scaffold1	MKIKITEYLEINLEDETWCCSKCNHKVGPARKNYKEGLLVYARDPREVHRPILNPDLYEYTFSPDPNWLQIVEYYCPECSTMMEVEYLPPGHPPQYDMQFDIDALQERYKGKREG
WP_113969670.1	NZ_QNRJ01000006.1	Bacillus aquimaris strain 97B Ga0227240_106	MKQRYILCLLFTGAFIYYGAPRMSIFAEGLQGTFAISWLVLATFVVAGNLAALLYTPKGTSKGKMLKSKPARKVRSRSFG
WP_071617396.1	NZ_MINN01000074.1	Bacillus aquimaris strain SAMM NODE_1_length_1037741_cov_33.3814_ID_1	MLILLIGGIIQAFVNFIIKTGPLIIKNLVILSKPNHLLSKIEIYYQKGEIAIIVRYGASKVQG
WP_119116690.1	NZ_QWVS01000014.1	Bacillus asahii strain MA001 asahii_MA001_contig_14	MHNFQNELQTLGMDNYQVGQVTPIDYQYQNPVEFVDMRRCGGCGFRCGGCGFRCGGFRCGGCFGIGFGFGCFGCFGFFI
WP_003329453.1	NZ_AJLR01000016.1	Bacillus azotoformans LMG 9581 contig16	MYNELQSLGMDNYQVGELIPMNYQSEDTRFGFMRCGGMCAGRCGGFCAGRCGGFCAGRCGGFCAGRCGGFCAGRCGGFCAGRCGGFCAGMCGGFCAGMCGGFCAGMCGGFFI
WP_041114426.1	NZ_BCVF01000050.1	Bacillus badius NBRC 15713	MYKKLICYNKARRWFKIKKCPVTAFFLILSLLSLTGCQTDDSHIKEEAPIQERPHSNSGIHLSTEKEIYTASDDEIVVNIENEGPMEFSYSDYFAIEKKMNGK
WP_053347710.1	NZ_LGYA01000001.1	Bacillus butanolivorans strain DSM 18926 super1	MYEFQNQLQMLNVDDFQVSQPILWDQNQFQQPYSADDSRLIGFGFGCFGCLGCFIGGCGFGRCGGCGGCGFRCGGCGRCGGCGRCGR
WP_116821014.1	NZ_CP030926.1	Bacillus butanolivorans strain PHB-7a chromosome	MNEFQNQLQMLNVDDFQVSQPVLWEQNQQPFMEDSRLIGFGCFGFGLGLGCFGCLGCFRCGGCGGCGGCFRCGGCGRCGGCGRCGRCGH
WP_098359389.1	NZ_NTUG01000014.1	Bacillus cereus strain AFS016912 AFS016912_108_G5_Contig14_140523	MPQISEYKSYYDVSTYEQVMNDAGG
WP_098339360.1	NZ_NTSZ01000074.1	Bacillus cereus strain AFS028441 AFS028441_115_B4_Contig74_140618	MQLLYTFGISIALVLFMYFFVRKDITKDNTLTKRGFYKLIGCLAVMLVGIIVMIVLVSQKF
WP_098374939.1	NZ_NUMW01000045.1	Bacillus cereus strain AFS038165 AFS038165_98_D4_Contig45_140514	MIKNLLIKGVIQIVLTLVLGYLSEIFSLQFITVIFAGIGIISSVILYSCLIRVSAEISIDLN
WP_002188805.1	NZ_JH791809.1	Bacillus cereus VDM034 supercont1.1	MVEYRKKLGLSQEKLAEKLGVSRQTIISIEKGKYDPSLPLAFEIAKTFQTTIEHVFIYEGKEEGEKG
WP_078595727.1	NZ_KV917376.1	Bacillus clarkii strain DSM 8720 Scaffold1	MTKKISGGAGVNRNPDAKFIKEVGKLGQKKEMTMTF
WP_061087268.1	NZ_KQ955931.1	Bacillus coagulans strain GED7749B Scaffold983	MTILKKEILDPDPRNLIIKNGYKIVEIKYDSFLEDFIINNKKRTFNYNILCKEMLRFFKSKEEVEKILIYC
WP_101645967.1	NZ_PGVE01000004.1	Bacillus cucumis strain V32-6 contig_11	MQNYQNELQGLAIDPYQTGELVPIGPQIQDSRMWGRCGGFRCGGFGRCGGFHRCGGFGCFGCGGCGGCGGCGGCFGCGGFGCVGIGFGCFGFGIGFI
WP_048722343.1	NZ_CP024107.1	Bacillus cytotoxicus strain CH_15 chromosome	MQAMYVLGLGVLLMLAVYFFVRKDIQGNTLTKRGFYKLIGCLVVMFIGIIVMIVLISKQL
WP_042461349.1	NZ_HG942074.1	Bacillus dielmoensis isolate FF4	MQNFQNELQGLGIDPYQTGELMAIGPQFEDTRLWGRCGGFRCGGCGGFRCGGFRCGGCFGCGGCFGCGGFGFGGFGCFSCFGIGVGFI
WP_066255848.1	NZ_BCUX01000068.1	Bacillus drentensis NBRC 102427	MQNFQNELQMLGMENYQVGEIMPMDYQGQDSLQFGDMRRCGGFGRCGGFGGGFGRCGGFGRCGGFGRCGGFGRCGGFGGLGLGLGLGLLSCFGCAGCASCFSCSNCWGGWGGW
WP_066198254.1	NZ_LUUO01000001.1	Bacillus eiseniae strain FJAT-2352 Scaffold1_1	MNNFYNELQSLNIGDFQANQAVPWDQSHQHYDQSRLCGGCFGIFPCFFCAGCFRCGGCGGCGGCGGRCGGCGRCGGCGRCGGR
WP_058297176.1	NZ_KQ758482.1	Bacillus enclensis strain SGD-1123 Scaffold1	MMNNFHHELQGLNVGDFQVTQPVSWDQHMYDPNDERLFLGFGGCFGFGFSCFFSCFGCGGCFRCGGCGRCGGCGRCGGCGRCGR
WP_040056343.1	NZ_MWSI01000009.1	Bacillus filamentosus strain DSM 27955 NODE_9_length_91706_cov_79.9341_ID_1126	MNDFQSELQMLNVDDFQATQAVPWDQNQYYTDQDRQFVGVGVGFGRCFSCFNCFNCFSCFRCFNCFNCYNCARCSRCSRCGGGRCGGGS
WP_120046220.1	NZ_NQYF01000002.1	Bacillus filamentosus strain PK5_39 untig_1_quiver	MLKGEVEIRRVKMLYIIGFLLMIISTCYPVGYIYSLNAFRILFFTGTLCLLIAGIQTKKS
WP_121614010.1	NZ_CP033044.1	Bacillus foraminis strain Bac44 chromosome	MCAWVKWFQVLLGKDLKKEAAPIRLFVMVFIHSSRGRGHYTRVNAKQAAGTFDKVSSKGEQRYGKRTIAGSSENPMKKRLIPREETSTGTMSALLNMTNTSRWIR
WP_018709274.1	NZ_KB894726.1	Bacillus fordii DSM 16014 = CIP 108821 strain DSM 16014 C509DRAFT_scaffold00042.42	MQHFQNELQGLEMGNYHVGELIPMSQGPLQYDSRLCGGFRCGGCFRCGGCFRCGGCFGFGCFGFGFGCFGGFFI
WP_120072485.1	NZ_QYTU02000016.1	Bacillus fortis strain DSM 16012 Scaffold16	MQHYQNELQTLGMDNYHVSELTPMSYVSQYPTQFDSRLCGRCGGCFRCGGCFRCGGCFGFGCFGFGFGCFGGFFI
WP_126433199.1	NZ_LR134328.1	Bacillus freudenreichii strain NCTC4823 genome assembly	MQHYQNELQGLEMGNYQVSELVPMNYPSHVSAQYDSRLCGGCFRCGGCFRCGGCFRCGGCFGFGCFGFGFGCFGGFFI
WP_129729220.1	NZ_SCFM01000029.1	Bacillus funiculus strain W18-2 contig29	MYNQLQGLGIDPYHVGELVPIDAQAQDLRVFGRCGGCFRCGGCFRCGGCFRCGGCFGCFGFGFSCFGFGFSCFGIGFGFI
WP_033677876.1	NZ_LTAQ01000045.1	Bacillus gaemokensis strain KCTC 13318 scaffold5.1	MYNFQPDIQSLGLNDFQTGEVTVWDPQTQSYYVTYDSRQYGGGCWSGWRCWGGWHRCGGRH
WP_064467480.1	NZ_LDJR01000008.1	Bacillus galactosidilyticus strain G25-74 G25-74_contig000057	MQYYQNDLQSLGMDNYHVGELVPMEHMNQYPLQVDSRLCGRCGRCGGCFRCGGFRCFGCFGCFGCFGFFI
WP_048353437.1	NZ_CP023481.1	Bacillus glycinifermentans strain KBN06P03352 chromosome	MTLPSILINIFHPIARPFICQFDFSSIGRLSIHIPVFSLDFFKSG
WP_053602024.1	NZ_CP012600.1	Bacillus gobiensis strain FJAT-4402 chromosome	MTYAPLKIRIYAFLFDYLIIVLYGIFVVGTISVIFRPFITPLFSNSPAAAELTGFFLVTLPTALSDTAVYMILIAVYLTAFIYFISPLMNKKRKTTYDWIAGTKVVR
WP_057999717.1	NZ_LMBW01000011.1	Bacillus humi strain DSM 16318 Scaffold11	MFVNNFQNELQMLNIGDFHSSEVVPWDPNQYYDESVRQLGGFGGIGGLGGLGGLGGFGGFGRCSSCFSCFRCSSCSSCFRCSNCFSCFSCGGGRCGGGHRCGGGGRCGGF
WP_079508713.1	NZ_FVZC01000009.1	Bacillus jeotgali strain Marseille-P1092	MMNDFQNQLQMLNVGDFQATQPVSWDQNLYQSGDERFLGLGLGGFGSCFGFGFSCFFSCFGCGGCFRCGGCFRCGGCGRCGGCGRCHRGS
WP_095370701.1	NZ_CP022983.1	Bacillus kochii strain BDGP4 chromosome	MQNFQNELQSLGMDQYQVGELTPIQYQAPVPVQFNDMRRCGGCGGCGGCGGFRCGGCGGFRCAGCFGCFGCFGFFI
WP_003180177.1	NZ_NPCW01000022.1	Bacillus licheniformis strain 7715 contig00022	MLNTAQAAGAAEAVPAVGAARDTAVGAAWDTAAGAVRDTAAGAVRDTAAGAVRDIAAGAAGTEACSFFIKKKTSPASFAAGGLL
WP_066332915.1	NZ_LWSG01000016.1	Bacillus litoralis strain C44 Scaffold23	MPIEMEDSKPMGIVRNSSQLTAEQRKKRLASSVKRAESLLNRQPISQELPKSRKGVVVTSKSPLVRKFFGG
WP_088072815.1	NZ_NCTA01000057.1	Bacillus luciferensis strain DSM 18845 Contig57_length:16705	MSEVINMYDFHRDLQQLDVGEFQASQVVPWDYNQYQGYGYDVRACFGIFPFFSCFGCGGCGGCGGCFGFGRCGGCGHCGGCGRCHR
WP_034640188.1	NZ_JOTN01000012.1	Bacillus manliponensis strain JCM 15802 contig12	MNQFQQDLQSLHLNDYQSGNVVYWDQQNVLPYYTTYDDAARRCGGCGGCGGRCGGCGGCGGCGGRCGGCARCFGCFGCFSCFGAWWI
WP_019240802.1	NZ_CAPG01000019.1	Bacillus massilioanorexius AP8	MYDFQNELQMMNVGDFQTTDAIYYNQNPYVMDASRRCGGCGRCGGCGRCGGRCGGFGRCGGFGCFGCFGCFGFFGPCGGFFI
WP_042347136.1	NZ_HG428741.1	Bacillus massiliogorillae strain G2	MNDFYNQLQALNVSDFQTTQMIPWDQSQYGMDNSYRQIGFGIGGCFGCFLCFGCFGCGGRCGRCGGCGGRCGRCGR
WP_075980571.1	NZ_LT630337.1	Bacillus massilionigeriensis strain Marseille-P2384	MYNKNWGQSCHPHYCPPKVFPTQYDPGTVDPPKQFVSPQIFNKVVSHVHPSHNTTVNKHMITHKHYFPHTESVVNECCEQHIMCGVPYNPCCPPVRPFGF
WP_066390183.1	NZ_KV440949.1	Bacillus mesonae strain FJAT-13985 Scaffold1	MYNFQNELQGLGMDPFRAGELVPIGQQAQDTRLWGRCGGFRCGGFRCGGFRCGFGCGGCFGCGGCGGCGFGCGGCFGLGFGCFGIGFGFI
WP_004434480.1	NZ_ADWW01000002.1	Bacillus methanolicus MGA3 contig_2	MNDFQTELQMLNIGDFHANEAVPLDPNMYYIDQTRQFGGMGGFGRCFSCFSCSNCFNCSNCVSCFSCFRCFNCFSCSRCSNCSRCSNCSRCGGGRCGGGRCGGGRCGG
WP_004436721.1	NZ_AFEU01000003.1	Bacillus methanolicus PB1 contig_3	MSVQRYYHMCNRGIGRAVQIRTRDGRVHRGIIERVSPNRVFLRPFGRPRNYGGYGMPWGFGFGAGFVFGIALGAIIGLAFIW
WP_057913751.1	NZ_LMBV01000008.1	Bacillus muralis strain DSM 16288 Scaffold8	MNEFQNQLQMLNVDDFQVSQPVPWEQNQQQYSMEDSRLIGGCFGCFLCFGCFGCGGCGGRCGGCGGRCGGGRCGGCGGCGGRCGGGRCGGH
WP_064465511.1	NZ_CP017080.1	Bacillus muralis strain G25-68 chromosome	MNEFQNQLQMLNVDDFQVSQPVQWEQTQPQYAMEDSRLIGFGCFGCFLCFGCAGCGGCGGRCGGCGGRCGGCGGRCGGCGGRCGGR
WP_034677067.1	NZ_BCVA01000054.1	Bacillus niacini NBRC 15566	MNDFQSQLQGLSLGDFQTTEAVPFDPSMYYSDPTRFGGIGGVGGIGGIGGFGGVGGFHRCSSCFSCFSCFNCFNCFNCFNCFNCFHHCGGHRCHNCGGGHFCGGGGRCGGGGHRCGG
WP_045516632.1	NZ_BAWM01000013.1	Bacillus niacini strain F8 BAWM01000013	MFRRLKTISFFSIILFGGKG
WP_118919025.1	NZ_QWEG01000001.1	Bacillus notoginsengisoli strain JCM 30743 NODE_1_length_544787_cov_55.6032	MHNFPNQLQSLEMAPYQVGEVMPLDPYSEDLRFGRCGGFGRCGGFGRCGGFGRCGGCFGRCGGCFGRCGGCFGFGGCFGFGIGFSCFGFSCFFI
WP_009333816.1	NZ_CP015506.1	Bacillus oceanisediminis 2691 chromosome	MNSKKCRLISAVLHDCPLLQAQLINIYGGMNMNDFQRDLQMLNVGDFHANEAVPWDQSQYYNDQSRQIGFGFGRCFSCFFFFCFNCFNCFNCFNCFRCSNCFRCGGRCGGRCGGRCGG
WP_110063344.1	NZ_QGTW01000001.1	Bacillus oceanisediminis strain 15_TX Ga0227248_101	MNDFQRDLQMLNVGDFHANEAVPWDQNQYYMDQARQCGGFGGGFGRCFSCFFFFCFSCFNCFNCFRCSNCFRCGGRCGDRCGGRCGGRCGGR
WP_097160670.1	NZ_OAOP01000014.1	Bacillus oleivorans strain JC228	MARKNRNKILVPEARQGLDQLKAQVAGTNNPEQAKFEAAAEAGVPLKQGYNGKLTSEQAGKVGGRLGGSMVKELVKMAQENLSKKQ
WP_028399816.1	NZ_AUMR01000014.1	Bacillus panaciterrae DSM 19096 H540DRAFT_scaffold00010.10_C	MYNFQDELQALNLADFQVSQTVPWDTQNQYYTDATRIRCGGCGGCFRCFRCGGCGGCFRCFSCFQCSGCARCF
WP_057767738.1	NZ_LMBX01000033.1	Bacillus praedii strain FJAT-25547 Contig14	MLLVLQQGEGFRVNGFKPEHGGQ
WP_012961177.1	NC_013792.1	Bacillus pseudofirmus OF4 plasmid pBpOF4-01	MKFEIIQKDYQEVTATTNTEKLGQLIQAGCCCGGGTEHIANKPLNK
WP_098166380.1	NZ_NUEI01000057.1	Bacillus pseudomycoides strain AFS005149 AFS005149_99_A5_Contig57_140514	MNTVHTRLTNWALQKTHIHKDAVILEIGCGGGKTIHTLSKMTPSGKVYGIDYSEKADLLYKSILIFQHVNCCYEEQKVPYTRFLPLFSLGIGQEKDLTASMHGWMFSPT
WP_095117755.1	NZ_LT906438.1	Bacillus pumilus strain NCTC10337 genome assembly	MFALAFGGIDAAFSDSDTSEITGLGWAAMLFSILAIVASVIVKKKAKLGGILLLVSAVGGIISISMFFILPAVLIIIAGCMGVFRKDPVVNNTAASE
WP_034623592.1	NZ_PGUX01000011.1	Bacillus safensis strain V21-33 V21-33_contig_6	MIGYTECECMIYDASSLKEKRAVLQRILTRTRHKFNVTIAEMDYQDTWQRTSIGIAVISSSRVQVEKELQRVLGFIDSFPEIERTITKTEWF
WP_041964374.1	NZ_BASE01000012.1	Bacillus selenatarsenatis SF-1	MMNNFQNELQMLNVGDFQATQPVSWDQNQYHSGDERIFLGLGGFGGCFGFSCFFSCFGCGGCFRCGGCGGCGRCARCGGCGRCGGCGRCHRG
WP_061140861.1	NZ_LNNH01000010.1	Bacillus simplex strain VanAntwerpen02 contig_17	MNEFQNQLQMLNVDDFQVTQPVPWEQNQPQYSMEDSRLIGVGCFGCFLCFGCFGCGGCGGRCGGCGGRCGGCGGRCGGCGGRCGGR
WP_066072473.1	NZ_NISV01000001.1	Bacillus soli strain DSM 15604 Scaffold1	MHNFQNGLQSLGMDHYQVGELIPLNPQSQDMRVFRCGGFGRCGGFGRCGGFGRCGGFGCGGFRCGGCGGCGGCFGFSCFGIGFGFSCFGIGFI
WP_088001897.1	NZ_NETJ01000005.1	Bacillus solisilvae strain NEAU-cbsb5 Scaffold5	MNDFQNELQRLNLGEFQSSEVVPWDQNQYYLAQARQCGGCGGCFRCFSCFFCFFFTCFNCFSCSRCGGCGGRCGGCGHCGGGGRCGGH
WP_006636650.1	NZ_AYTN01000048.1	Bacillus sonorensis NBRC 101234 = KCTC 13918 contig51	MLNTVQAVGVVEVVRAVQAVQAAGVARAVRAVGAARAVRAAGAARAVQAAGAVQAVGAVQVIVVGAAEAAGMEEVCSFKKQTAPAFTAAGAH
WP_090914672.1	NZ_FPAF01000004.1	Bacillus sp. 103mf	MNNFQQELQTLNLNDYNAGNIVYWDSQIPSPYYIDDDYTRRCGGCGRCGGFGRCGGFGRCGGFRCFGCFGCLGCGGCGGCGGCGGCGGFGGCAGFCVDGVCFI
WP_020060407.1	NZ_KB910931.1	Bacillus sp. 123MFChir2 H280DRAFT_scaffold00008.8	MNNFQQELQTLNLNDYQTGNVVYWDSQTPSPYYIEEDYTRRCGGCGRCGGCGGRCGGFGRCGGFRCFGCFGCLGCGGCGGCGGCGGAGFWWDGIWII
WP_015591994.1	NC_021171.1	Bacillus sp. 1NLA3E	MQNFQDEFQTLGMDNYQVGEIIPIDQQIQDSRQFGGMRCGGMMCGGMRCGGMMCGGFHRCGGFRCGGFRCGGFRCGGFSCFSCFSCFSCFNCWGGW
WP_126051897.1	NZ_QYTV02000009.1	Bacillus sp. 3-2-2 Scaffold9	MYFHNELQGLAMDNYQVGELIPIDPLSQDSRQFGGMRCGGFQCGGFRCGGFRCGGFRCGGFRCGGFQCGGFRCGGFQCGGFRCSSCFSCSNCFWGG
WP_090996335.1	NZ_FOLV01000006.1	Bacillus sp. 491mf	MNNFQQELQTLNLNDYNAGNVVYWDSQIPSPYYIDSDYTRRCGGCGRCGGGGRCGGFGRCGFRCVGCFGCFGCGGCGGCGGCGGCGGGFCVDGFCFI
WP_095313795.1	NZ_NPGC01000060.1	Bacillus sp. 7504-2 contig00060	MRYDSKDISDKVHTHKDIEQLLIAIEHYEKGSFLYKKCVYYSYITCILRVRFSTILKQRI
WP_095249875.1	NZ_NPDD01000146.1	Bacillus sp. 7884-1 contig00146	MASATTTMSATAIVSSAAMSAAAIMAAMSAAIVEAIVEAIKTIKAVKTAKATKTARTSAKTTHT
WP_095245198.1	NZ_NPDG01000102.1	Bacillus sp. 7894-2 contig00102	MSEAILRVEDRLFTGYFCLKLLWFGQRTAVFCYLSPKLARVLTQNCGIQLFESEVGPGSDTKLGFSAI
WP_098350824.1	NZ_NTUP01000007.1	Bacillus sp. AFS015802 AFS015802_111_A7_Contig11_140604	MNNFYNELQSLNVGDFQATQPVSWDQNMYDPNDERLFLGFGGCFGFGFSCFFSCFGCGGCGGCFRCGGFGRCGGCGRCGGCGRCGRCGR
WP_098170190.1	NZ_NUCO01000009.1	Bacillus sp. AFS017336 AFS017336_116_G10_Contig4_140618	MYDFQRELQQLNVGQLQSSQVVPWDYYQYQPYDSRVFACFFPFFSCFGCGGCGGCGGCFRCGGCGGCGRCHR
WP_026591451.1	NZ_NTRO01000024.1	Bacillus sp. AFS023182 AFS023182_99_G7_Contig24_140514	MVEYRKKFGLSQEKLAEKLGVSRQTIISIEKGKYDPSLPLAFEIANTFQTTIENVFIYEGKEN
WP_098933237.1	NZ_NUOW01000014.1	Bacillus sp. AFS031507 AFS031507_68_C3_Contig14_140404	MIQQTVTINRNAGLYAQPVNQLVQNASRFNADIFLTYKGRKVNVKSVLGVLSLAIPKQAEIILEVSGDDEIEALREVIHTLEMVE
WP_098799598.1	NZ_NUMC01000162.1	Bacillus sp. AFS040349 AFS040349_58_D10_Contig162_140312	MNDFQHDLQMLNLGDYQATQAVPYDPNQYYNDDERFYFGVGSILRCYSCFNCYSCFSCYSCYSCFSCYNCGGRCGGGGRCGGGGRCSDGRCGGGGRCSDGNRCGGGGRCGGR
WP_098809768.1	NZ_NULG01000031.1	Bacillus sp. AFS041924 AFS041924_117_C3_Contig43_140618	MYDYQRELQNDFQRELQQLNVGQLQSSQVVPWDYNQYQNYDARVCFACFFPIFTCFGCFRCGGCGGCGGCFRCGGCGRCHR
WP_098573146.1	NZ_NUZU01000019.1	Bacillus sp. AFS073361 AFS073361_116_A10_Contig19_140618	MNPLQNELQMLNVGDFQASQAVPFDPNQYYLDQSRIGGFGGIGGIGGVGGIGGIGGIGRCFSCFSCFSCFNCFNCFSCFRCSSCFNCSHCSNCGGGHRCGGHNCGGGHRCGG
WP_097898604.1	NZ_NVES01000141.1	Bacillus sp. AFS075034 AFS075034_110_B1_Contig141_140523	MTFVLNTGVPNEFTYFFLKISLQHERLT
WP_048824044.1	NZ_CCXR01000001.1	Bacillus sp. B-jedd	MAKYEKTMIGQFESVVKRLENDISNSGVSMNLVDESNYSNGDTKIAVRVYDKFFMRNGNRASLSLTVVGSDNDIFISAIGAGGGQGIFLNFSLGAEDDMVSIVRNSVEQME
WP_090831756.1	NZ_FOYF01000003.1	Bacillus sp. cl95	MNDFQRELQMLNLGDYQATQAVSWDPNQYYTDQDRQFIGVGTIGGFSCFNCFNCFSCFNCFNCSNCFRCFSCFGCSSCGGNCGGHRCGGNCGGGGRCGGNCGGGGRCKR
WP_088044239.1	NZ_NCSY01000012.1	Bacillus sp. EAC Contig12_length:84804	MNDFQRDFQRELQQLNVGEYQTSQMVPWDYNQYQNVDARMCFACFFPIFSCFGCGGCGGCGGCFRCGGCGRCGGCGGCGRCGGHR
WP_098439503.1	NZ_PDIY01000001.1	Bacillus sp. es.034 Ga0070021_11	MKQRYILCLLITGALIYYGAPRMSIFAEGLQGTFAIGWLILATCVLAGNLAALLYTPKGTGKGKKLRSKPVRKVKSRSFG
WP_098442791.1	NZ_PDIZ01000001.1	Bacillus sp. es.036 Ga0069820_11	MAWGSLLLAGLFEMLGVVMINKLHKDKNWQSLVMLILSFGASFLFLAFAMNSIAMGTAYAIWTGIGASGGAIVGMYLYGESKDWKRLLFIGMVLGAAIGLKLIS
WP_028395543.1	NZ_AYSE01000004.1	Bacillus sp. FJAT-14578 Scaffold3_1	MNNLRWLTSLFNFDRMNGWMFGKKRNNRGMIISLLSLVVGAIATYGMTRGRGNKRSQAAEQPITSRIMSRQMKTVLPKQ
WP_053489771.1	NZ_LITP01000001.1	Bacillus sp. FJAT-18019 super1	MQKNLSLQFEVMEAVAAPAVDATDVAIGIAIGIGIGIALT
WP_013057430.1	NZ_LITO01000001.1	Bacillus sp. FJAT-21351 super1	MQEGLTLVLAHSVCDIMSVEKDGSVH
WP_054399603.1	NZ_LIUR01000001.1	Bacillus sp. FJAT-22058 super1	MYEFQNQLQNLNVDDFQVTQPVPWEQNQYNFDDSSRQFIGVGGCFGCFGCFLCFGCFGCGGRCGRCGRCGGCGRCGGCGGRCGRCGG
WP_057770866.1	NZ_LMBY01000002.1	Bacillus sp. FJAT-25496 Scaffold2	MGLVKAFNEWRAARYENHVSQMKEVDKCPECYGRGFMSYPVNEFAFYGNSFDCPGCNGSGHFSDWEDLN
WP_065384123.1	NZ_MAQX01000001.1	Bacillus sp. FJAT-26390 scaffold1	MNEFKNDLQNLNIDPYKTSGMTPNGGQGQVDPNNSRLCIGFCIGFCIGFCSCGGCGGCGGCARCAGCARCGGCARCGGCARCR
WP_066202683.1	NZ_MAYU01000022.1	Bacillus sp. FJAT-27225 scaffold4	MVCLEGLAVAEAFIVVAVFAALVALAVLVVSSVVSSVVLIVLDVIAVGVNRSFQNFGDLKIKSSTLA
WP_016740499.1	NZ_LGJF01000001.1	Bacillus sp. FJAT-27238 Scaffold1	MADVADVVVAADVVVVVAVVALAPVAVPAPALALAPAPALAVALASSHALSSLTNSNPYVKEAPAPNCDLAGALFFQLECETKSDT
WP_053364592.1	NZ_LIGG01000001.1	Bacillus sp. FJAT-27251 scaffold_0	MGHKKHCTVSLVEIIIALLLFLALVIAVLLGARKDVRECLEECLGTALCF
WP_053363419.1	NZ_LIGG01000001.1	Bacillus sp. FJAT-27251 scaffold_0	MLQNELQGLAMDPYEVGQLVPMDLQSQDLHMMSRRCGGCGFRCGGFGFRCGGCFGFRCGGCGGCGGCFGFSCFGFGLGFGCFGFI
WP_059173150.1	NZ_LMTI01000005.1	Bacillus sp. FJAT-27445 scaffold5	MHNFQNPLQGLEMAPYQAGELTYLNPYSEDVRFGRCGGFGRCGGFGRCGGFGRCGGFGRCGGFGGCFGGGFGCGSCFGFSCGGCFGFSCFGVGFWI
WP_054028899.1	NZ_LGHP01000004.1	Bacillus sp. FJAT-28004 scaffold_3	MNEFKNDLQNLNMDAFKSSGMTPNAGQGQVDPNNARLCIGFCIGFCIGFCSCGGCGGCGGCARCGGCARCGGCARCAGCARCR
WP_066308054.1	NZ_LMTJ01000003.1	Bacillus sp. FJAT-29814 scaffold3	MQSFHNELQGLAIDPYQAGQLVPVGQQIEDSRLWGRCGGFRCGFGCGFRCGFGCGFRCGGFGCGFGCGFGCGFGCGFGCGLGFGGFGCFGIGFGFI
WP_066300398.1	NZ_LMAS01000012.1	Bacillus sp. FJAT-29937 scaffold12	MQMYDFQRDLQMLNVGDFYANAPIPWDPNQVPMDRQFGLLGFGSCFGLGFGSCFGFGSCFGFGSCFGFGFRCGGFGHCGGCGRCGGCGHCGRCR
WP_123913988.1	NZ_CP033906.1	Bacillus sp. FJAT-42376 chromosome	MYIARAQYEIDFVPTGLAEHISAAVLEDDTANHKPHPEPLLHILDLLHARAEEAVYIGDAPSDMESARQAGMKFGLALWGSGTEAGFEDADYVFRSPEEILKTYKHMVDESFLK
WP_116350460.1	NZ_QUQV01000001.1	Bacillus sp. HNG NODE_1_length_724551_cov_82.206741	MFVNSFQNELQMLNLGDFHSTDVVPWDPNQYYDESVRQLGGFGGIGGFGGFGRCSGFFSCFGCSSCFSCFSCSNCFRCHSCFSCFHCGGGRCGGGRCGGGGRCGGY
WP_026560415.1	NZ_JAEK01000013.1	Bacillus sp. J37 BacJ37DRAFT_c12_C	MRRFYLMNNFQQDLQMLNLGDYQATQAVPYDPNQYYYDDERLYVGIGGLFRCYSCFSCYNCFNCYNCFSCFSCFNCGGGRCGGGRCGGGRCGGGGRCGGGGGGRCGGR
WP_090635197.1	NZ_CVRB01000003.1	Bacillus sp. LF1	MLQNELYGLGIDPYQVGELVPMDPQSEDLRMMGMRCGGCGGFRCGGCGGFRCGGCGGFRCGGCGGFRCGGCGGFRCGGFGCFGFSCFGFGFGLSCFGFGSCFGFI
WP_075687523.1	NZ_MSLS01000005.1	Bacillus sp. MRMR6 scaffold_4	MKKGKIVMWLGLLLMVVGVYTQTFLSPHCFMIGTTIALFGCLLGGISLYLPKSNGGSGIKLKITNVLGWVILYHGI
WP_071355272.1	NZ_MLYR01000029.1	Bacillus sp. MUM 116 29	MQNFHNDLQGLGIDPYHVGELVPMNLQTYDERVFRCGGFGRCGGFGRCGGFGRCGGFGRCGGFGFRCGGCFGCGGCGGCGGCGGFGCVGFGFGCFGFSCFGIGLGFI
WP_026586230.1	NZ_KE819964.1	Bacillus sp. NSP9.1 scaffold00001	MMMTWKVKTASEQDAPVIHKLIEYRFLAVSLQRVDGNGGILKDSCAKRSRTSRFSSARFSQM
WP_107903323.1	NZ_QAXY01000005.1	Bacillus sp. OV186 Ga0189686_105	MNEFQRELQQLNVGEFQSSEAVPWDQNQYYMAQARQCGGGFGGGFGGGFGGGFNRCFRCFSCFFCVFFSCFNCFNCFNCSRCHHRCG
WP_042982557.1	NZ_QVOD01000018.1	Bacillus sp. PS00077A NODE_18_length_95779_cov_53.311358	MVIFSSINEKKTPIFSKESSYLYNELLIKTINTTIAINITTKHPISL
WP_046589905.1	NZ_LATZ01000132.1	Bacillus sp. SA1-12 scf7180000003484	MEGIRKKIKIGDQELVAVIEDNPVTRSCIIKLPTTVNFSDFAGGKKLGIAYAPVARGDSLGTNLTKQKVLKEIADKHHSDRFQVLLAWCIRNG
WP_035405866.1	NZ_JAQV02000019.1	Bacillus sp. SJS contig_19	MRRAGQKAGSFLLGVRLVLKWGMLKVGVLNCVDAESGPVPRCFTAKGDRDLYQEGLMGQRFASEVPEL
WP_124565724.1	NZ_RIAV01000023.1	Bacillus sp. SYSU K30001 Scaffold23	MNQFQNELQSLPISDFQVTQPMMWDAQQQYHADMQRFACGGCFRCGGCGGCFRCGGCGGCGGCFRCFGCFFIF
WP_101585583.1	NZ_PGVB01000054.1	Bacillus sp. T33-2 contig_59	MNDFHNQLQMLNVGDFYANEAVPWDQNQYYNDQSRQCGGCFGGFGGFGFGGCFGFGFGGCFGFGFGGCFGFRCGGCFRCHRCGRCGW
WP_101569076.1	NZ_PKLB01000010.1	Bacillus sp. UMB0893 ERR1203634.17957_1_46.10	MKMNNFQNELQMLNVGDFQANEAVSWDPNQYYMDSSRQLGFGIGGFGFGGCFGSCFGCFSCFNCFNCFRCSNCFRCGGRCGGNCGGRCGGGRCGGGRCGGR
WP_102231550.1	NZ_PNGA01000010.1	Bacillus sp. UMB0899 ERR1203650.17957_1_62.10	MNNFQQDLQMLNLGDYQATPAVPYDPNQYYNTDERLYVGVGSVLRCFSCFSCYSCFNCYSCFSCYSCFNCGGRCGGGGRCGGHRCSDGRCGGGGRCGGGGRCGGR
WP_026565167.1	NZ_JMLP01000019.1	Bacillus sp. UNC41MFS5 BR30DRAFT_scaffold00014.14_C	MNPLQNELQMLNVGDFQVSQAVPFDPNQYYLDQSRIGGFGGIGGIGGIGGIGGIGGIGRCFSCFSCFSCSSCFNCSSCFRCSSCFSCFRCSSCAHCSHCGGHRCGG
WP_026572918.1	NZ_AXVA01000011.1	Bacillus sp. UNC438CL73TsuS30 M028DRAFT_scaffold00006.6_C	MQNFHNELQGLSIDPYQVGELVPMNLQSYDPRVFRCGGFRCGGFGRCGGFGRCGGFGFRCGGCFGCGGCGFGCGGFGCVGFSCFGIGFSCFGIGFGFI
WP_027319826.1	NZ_AUER01000004.1	Bacillus sp. URHB0009 H980DRAFT_scaffold00003.3_C	MQNFQNDLQMLGMDNFQVGELVPIDPSLDQRQFGGMRCGGFRCGGGMRCGGMMCGGMRCGGFRCGGFRCGGFSCGGFGFGFSCFSCFSCFSCSSCFNCWGGW
WP_101665729.1	NZ_PGVC01000022.1	Bacillus sp. V33-4 contig_22	MVVVLVVALAALIAFAVLVALTALTALVASVVLIALAALVAVVVAEVNSSSFLT
WP_117321389.1	NZ_QVTD01000003.1	Bacillus sp. V44-8 DSM-105192_1__paired__trimmed__paired__contig_3	MNDFQNELQMLNLGDFQTSEAVPWDQNQYYMDSSRQLGGFGGCFGGGFGFGGCFGSCFGCFSCFRCFNCFRCHSCFRCGGRCWGW
WP_117326912.1	NZ_QVTE01000032.1	Bacillus sp. V47-23a DSM-105190_1__paired__trimmed__paired__contig_32	MYNFQNDLQSLGMDNFQVGDLMPIDDNSQDMRQYGGRCGGYRCGGYRCGGYRCGGYRCGGYRCYNCYSCYSCYSCYNCWGGW
WP_077114160.1	NZ_MSRF01000329.1	Bacillus sp. VT-16-64 NODE_364	MNDFQNELQMLNVGDFQASEAIPWDYSQYNLDSSRQFGVFGGYGGCFRCYSCFNCFNCSNCYSCFSCYRCYSCGGGCGGRCGGRCGGRCGGRCGG
WP_119708553.1	NZ_CP030028.1	Bacillus sp. Y1 chromosome	MYDFQNELQALNLGDFQASQPVTYDPNQLYGDQDRLFVGVGSFGRCSSCFSSCFNCFNCFNCFNCFSCFNCFNCGGGHRCGGGHRCGGHNCGGGHRCGGGQRCGGR
WP_115449974.1	NZ_QNQT01000001.1	Bacillus sp. YLB-04 scaffold1	MQNFQNPLQSLEIAPYQAGELIPLDPYSEDARFGRCGGFGRCGGFGRCGGFGRCGGFGFGRCGGFFRCGGCGGCFGFGCGGCFGFGCGGCFGFSCFGIGFWI
WP_111616916.1	NZ_QLLP01000006.1	Bacillus sp. YR335 Ga0189688_106	MNNFQNELQMLNVGDFQANAATPWDPNQYYMDQERFIGGCFRCFSCFNCFRCSNCFHCSNCFGCAGNCGGRCAGNCGGRCAGNCAGNCGGRCGGGRCGGH
WP_125478656.1	NZ_RSFW01000006.1	Bacillus subterraneus strain DSM 13966 contig_6	MDFLNWYDWITPTNPYAAIFFGIIFTIIVAFTVWFDSKNKRTVGIAAITGLSVILIGVFLLNVIGFYGG
WP_076761638.1	NZ_MTJL01000016.1	Bacillus swezeyi strain NRRL B-41282 Bacillus_sp_NRRL_B_41282_contig_16	MLRKINASAQKTNESERDGSIPSICLK
WP_120116116.1	NZ_QYTW02000003.1	Bacillus terrae strain LMG 29736 Scaffold3	MHFQNELQGLAMGNYHVGELIPMTYHSQVPLQFDSRQCGRCGGCFRCGGFRCGGCFGLGCFGFGFGCFGGFFI
WP_050614951.1	NZ_LN851186.1	Bacillus testis strain SIT10	MRLEMTTMNYAYAIFLYVLLLVSFFCAYAAVKKGHKAWRYVIFLIYLATGILFTLMLIGEIRTPSEDANIGLGFSIMLTEIVGIAGIIVAGITYLLRRKK
WP_000589879.1	NZ_NFCX01000015.1	Bacillus thuringiensis serovar pondicheriensis strain BGSC 4BA1 4BA1_contig000015	MKEIIGTENLKKLDEKELLEIAGGGKPYEYSGSIIVGGVILVGAGVLGILDGKYK
WP_000192989.1	NZ_NVCK01000008.1	Bacillus thuringiensis strain AFS065666 AFS065666_107_B3_Contig8_140523	MISYCECFFTKQISNSVWYYVNYCNNIRVKKTFTLIIDSLLIEKEQNAPLYGKGLYALGGLNK
WP_070082626.1	NZ_CP014990.2	Bacillus velezensis strain KD1 chromosome	MEQQKELELELYAEELTEIQSLAGFTTTATFGTAGCAISSVSSGGTISSYGG
WP_015239353.1	NZ_CP024797.1	Bacillus velezensis strain TJ02 chromosome	MTQIKVPTALIASVHGEGQHLFEPMAARCTCTTIISSSSTF
WP_060671304.1	NZ_LIXZ01000002.1	Bacillus vietnamensis strain UCD-SED5 scaffold_1	MRKYLGWVSLGILGFTFTLFALMSMSGKVSGYVGTNVLIIGAILALVTALLSKKGKSKTASLSVLGVLVGGFIILIVGIMMNGGL
WP_024030399.1	NZ_LDNB01000017.1	Bacillus vireti strain DSM 15602 Scaffold17	MHNFHNELQGLGMDPYLTGQVVPFGQQIQDTRVWGRCGGFRCGGFRCGGCFGCGGCGFGCGGCFGGFGCFGIGFGFI
WP_098625893.1	NZ_NVFC01000010.1	Bacillus wiedmannii strain AFS086460 AFS086460_107_F3_Contig10_140523	MTNLLNFEIYYVKNIEFKFLKLLFTLNTLLTNSYSLINRLMRSNIH
WP_098625887.1	NZ_NVFC01000010.1	Bacillus wiedmannii strain AFS086460 AFS086460_107_F3_Contig10_140523	MYNFQKELEKLDVTGFQASEVFYSNTQDQSNIGQVRQCGQGHCQQHCQQHCQQHCQQHCQQHCQQHCSSHNH
WP_090876991.1	NZ_FMXQ01000005.1	Bauldia litoralis strain ATCC 35022	MALVVRNPDRPSGPCSPCPRSKLPPPS
WP_094822478.1	NZ_NEVO01000012.1	Bordetella genomosp. 4 strain AU14378 NODE_12_length_154135_cov_25.8535_ID_23	MSGGRGACGACLGGLAVVAVRGRLYGDVPAACLGGVPGLSHGLGP
WP_005829588.1	NZ_JATL01000088.1	Brevibacillus agri 5-2 contig_88	MALSKKGTRKITVGQTEYRWVVSPAADGLIVVTIQHAEGTGQLIRVYAKADVHDARSAGASGSAPTRERRAIKPSDVEAIITEAVAQGWVPEKSGAPLGFDWKGSTLLKRGR
WP_106654098.1	NZ_PXXZ01000014.1	Brevibacillus brevis strain NRRL NRS-604 contig_14	MEQGTVKWFNAEKGFGFIEREGKEDVFVHFSAIQGEGFKSLDEGQKVTFDVEQGQRGPQATNVQKV
WP_055745484.1	NZ_LJJB01000010.1	Brevibacillus choshinensis strain DSM 8552 scaffold2	MKYFYRFILACSILVIPFSVADAHPGRTDKNGGHT
WP_122917628.1	NZ_RHHQ01000007.1	Brevibacillus fluminis strain JCM 15716 contig_7	MLYGIIFKHIVLACNAYVGNLVAADVISGDVVAVICKRESMSLVVCRTVDQNRGEACSGNLMDSVSAVVGDVNADGESFDFDVSPVDGEGCV
WP_122903867.1	NZ_RHHS01000015.1	Brevibacillus gelatini strain DSM 100115 contig_15	MECLMMKQAKTNVMRMLEKEKIDYTMLNDRTDDGKMDGISVAQ
WP_003334677.1	NZ_CP007806.1	Brevibacillus laterosporus LMG 15441	MEDKLVKSATYGFLVGLAIMILLVPEKREITLYSGRMTTQDLTWMEYILRVLRYTIIFTSAVVLMTFFREKKGCQNSGLPWVVEKILYIVLGFLVVTAVGIMLSLFIPFLYHLFS
WP_113756811.1	NZ_QJJD01000008.1	Brevibacillus laterosporus strain MG64 NODE_8	MEKMEEMLELDLFAEELSEQMDAAVVYDCLGTAGTAGTLGGTAGTFGTYGSY
WP_019123411.1	NZ_HE978549.1	Brevibacillus massiliensis isolate phR	MRLVIFDEAFNKMDEQRIQTGLRLIKQMNVLVKFKEGTELSKVALSSDSIERAYSLSGITPKGEKIKRLRQILQPLELG
WP_023555514.1	NZ_KI629787.1	Brevibacillus panacihumi W25 Scaffold4	MYCSFIDRHSCTCRCHGGGKQWTISKKT
WP_063228320.1	NZ_LQQV01000047.1	Brevibacillus parabrevis strain CN1 contig_18	MRWLCKVQLLLQLFVQLFMQLLRYVFLPVLFSVYVVCPLRLADGSHPGSGNSNQSSGLAFARLELF
WP_103106472.1	NZ_BEXF01000006.1	Brevibacillus reuszeri strain NIT02 contig6	MKEHQDFSRLEKSQLVETMTAHQQDVWNYAYFITGKQDWADEITQEVFLKAWKALFSFRQESSLRTWLFTITRNVSHDYRRKCLDKRIGLETTTLRYIEASPSAENDFLRIMTKRQSAS
WP_106833913.1	NZ_PXZO01000011.1	Brevibacillus sp. NRRL B-41110 contig_11	MKLRSFADGVADVEDAVAAVDAVVVVAVVAVALAPVLASVAVHAVALVLAVALVLAVALAVALASSHALSYLITINDHTPHYAPANSIVLAGALFLRTGM
WP_092275184.1	NZ_FORT01000019.1	Brevibacillus sp. OK042	MPLVIASKSSGLISRLWDTEEAYADATGADGDIEIEREAIGGMGMTTDDDNELGNAYVILTPRDGYDKDSADGEITFEYAHTWGIDAPPISFSVSKGVVSIGSEIDLEESAWRKAGRDTY
WP_035299371.1	NZ_JQMH01000018.1	Brevibacillus thermoruber PM1 N690DRAFT_scf7180000000084_quiver.18_C	MDDFKKEIKKVEADEFHASEMVPYENPDYDYAQFNCGQCGGRCRNCRNCFHRCRNCFFPRCHNCFFPRCHNCFFPRCHNCFGPRCGRCF
WP_096168585.1	NZ_FXYZ01000011.1	Brevibacterium aurantiacum strain 6(3)	MFTEGSRTHAFVSAVSSAIIHSTIAATCESTESMAGRGAVSGGTTRPISVHECVTASTPHQLYHNAGTLSGDAEMPGGWDNSSKAESSGAV
WP_063250930.1	NZ_LQQR01000073.1	Brevibacterium casei strain M40 contig_75	MLAHPNPQGLFAQAEFLRDAGDGSVRSVGIGLGMDDELNSASPEFVGVFHWQERNSFFQSPCLYSPRGMTACGSNPVDSVYSPAPSRIPSCRFRDPGAGDFDVGRA
WP_124633971.1	NZ_QTSJ01000048.1	Burkholderia cenocepacia strain Bp8993 BURSP-Bp8993-1404P3S1-EN-PRI-2017-064-DW_S20_194	MQQNPKQGRESTAISETPTSTNHARSYIGTNISFTLRIGFTLIVRP
WP_082720623.1	NZ_LOVS01000009.1	Burkholderia sp. ABCPW 14 strain ABCPW-14 ABCPW-14_107	MNQDLLAHIRADQLDESIFNASGHSVTIGPVTLEFRVNGEPASATAELYIARQLIGGCTLNPAHPSGKFGGAVDKLKSEVDLTLDVPGKKLDYRLTVCAPIIGGTSKSGTLGL
WP_082754564.1	NZ_LNJQ01000001.1	Burkholderia sp. BDU18 BDU18_2	MRLIEPNEHKDYLAALHGRGLSGSDFALRETDTTDPKSDENFGQMGFVTITRRSTHVTKEYPLGDASDWLQHFKNDLETGAFDEANDSQHT
WP_007472920.1	NZ_ABCJ01000001.1	Caminibacter mediatlanticus TB-2 1103207000283	MFVNLIDSFSQKCDLNRWTSSIIFIISEFSDNFSFFRRIQSHVSLLIGKFHFHEMKV
WP_114021280.1	NZ_QOIN01000035.1	Candidatus Streptomyces philanthi strain LHW51701 NODE_9_length_249792_cov_11.2048_ID_17	MQNSDDLDLFVEAFDDDLAVEELSEGTALSTWSSATTAGSASCPWSTASSSSCASSYG
WP_045817257.1	NZ_LANB01000001.1	Cellvibrionaceae bacterium 1162T.S.0a.05 H152DRAFT_scaffold00001.1_C	MTNNHKLIEESKSQMVADFAISATSETSVNVFEDVAGRSCSSSDCDNDRCWWGTE
WP_123351734.1	NZ_RJVK01000001.1	Cetia pacifica strain DSM 27783 Ga0244704_11	MDNRQWKMDNAKWRIENGEWTMQNI
WP_107798421.1	NZ_QARX01000001.1	Chromobacterium sp. Panama Scaffold_1	MTKVIAAKSEQVKQQVMTQPLVKLSKKDLVEGPSAVNTHGTDVKA
WP_034737843.1	NZ_BAVL01000018.1	Chryseobacterium indologenes NBRC 14944	MLKNNLTEIQEIIYDFYFLCFPELLIYSLIPYYPKTNIKNTSGYAGTF
WP_108411554.1	NZ_QEHP01000141.1	Chryseobacterium sp. HMWF035 NODE_206_length_13943_cov_21.491142	MKKLNVTLEVLETKQLITVNPLVESCLGVSVQDIYAADSCSSCSCSC
WP_119448664.1	NZ_QWDZ01000051.1	Clavibacter insidiosus strain CFBP 1195 CFBP1195051
WP_104343881.1	NZ_PSTS01000010.1	Clavibacter michiganensis strain AY1A6 AY1A6_10	MTMLMEGPVSTGASTLAEATTRVEEVDAARADALLAEAFGFTLTHRGREAEVVMADVTLCCSTCCSCSSKQQPR
WP_119402500.1	NZ_QWEB01000190.1	Clavibacter michiganensis strain CFBP 7491 CFBP7491190_len_5221	MTLLMEGTELTEGTELVGGTALADSSAARDGEVDAARADALLAEAFGFTITHRGREAEVVMADVTLCCSTCCSCSSQQKPR
WP_086513414.1	NZ_MDJZ01000004.1	Clavibacter michiganensis strain CFBP8019 CFBP8019_contig000004	MGSDATTLYLGRNKAARVIQTEMRSSAPLIGTRSWKW
WP_086513413.1	NZ_MDJZ01000004.1	Clavibacter michiganensis strain CFBP8019 CFBP8019_contig000004	MGSDATTLYLGRNKAARVIQTEMRSSAPLIGTRSWKW
WP_012300186.1	NC_010407.1	Clavibacter michiganensis subsp. sepedonicus complete genome	MITTTALPRAAAVTTTVYGEGLHLFEPMAARCTCSTVISTTCTWG
WP_081234992.1	NZ_LQXA01000030.1	Clavibacter michiganensis subsp. tessellarius strain DOAB 609 scaffold159	MTLLMEGPARTGASALAEAPTRVEEVDAARADALLAEAFGFTITHRGREAEVVMADVTLCCSTCCSCSSKQQPR
WP_119383258.1	NZ_QWGT01000014.1	Clavibacter sp. CFBP 8615 CFBP8615014	MSLLMETAVQAPSRTTASEVAPAAGGHDASDALLAEAFGFTITHRGAEEELVMGDVTLCCSTTCSSSGSGHQQPR
WP_041067727.1	NZ_JXAL01000034.1	Cohnella kolymensis strain VKM B-2846 B2846_34	MRFIEITCNGISCLGQLFFLEEVSLSAAWISRAARGKIIPLLITGGERQ
WP_019003927.1	NZ_KB899809.1	Cohnella laeviribosi DSM 21336 F560DRAFT_scaffold00002.2	MDHFKKELKKLKVSEFHAGEATPWDHQAPHESDPARLCVGLCVGSCFVQCFNCFRCQNCFRCQNCFRCQNCFQCQNCFQCQNCARCR
WP_123040293.1	NZ_CP033433.1	Cohnella sp. 18JY8-7 chromosome	MDEFKQGLQNLEVSAFQAGPVTPAEAQAQYPAGDPRLCIGFGIGFCVGVCAGVCAGVCAGVCVGGCVGVCGGVCAGFCGGFRCGGCRCGGFRCGGFRCGRCF
WP_126961691.1	NZ_RZJR01000017.1	Cohnella sp. AR92 Contig_37	MRYSRLSFTTLLLRLRISTLSSSQATTMPTTSFCCSASRTTRTCNPSIRNLSNCSSVIPCPSYGWKNPPQAPSKELKRIPNGIV
WP_120973911.1	NZ_RBZM01000001.1	Cohnella sp. M2MS4P-1 Scaffold1_1	MRIFLRLCVCTDRIPIPEYFIRVMNNHRLSNRVVIAMGYGGSCAGYGGMQAAAFVLVLFILLVIILKAGFF
WP_051318478.1	NZ_KE386960.1	Cohnella thermotolerans DSM 17683 G485DRAFT_scaffold00010.10	MSRPPPIPTPDGGHIHYTEGYVLFENGHQHAYKAFSGPAIPIGNGMHVHYYDFYTTTDDGHNHRVQGVDMPAPGTR
WP_087284762.1	NZ_CP021455.1	Comamonas serinivorans strain DSM 26136	MATWDCDSMFDAARILGATIRHVAQPLAPCSLGATAAPGKKRHLWHHGGSALERRRRSMSFAGSPGAGRTPCGSPTTAACRWVCS
WP_040421371.1	NZ_LT629765.1	Corynebacterium timonense strain DSM 45434 genome assembly	MSSLINALPAEISTGSSKIVSEVQAFEPTAARCTCTTLPCCCCCGG
WP_012360880.1	NZ_LT906481.1	Corynebacterium urealyticum strain NCTC12011 genome assembly	MPKKFDQDAKDRVARCWESV
WP_035849420.1	NZ_KK073874.1	Cryptosporangium arvum DSM 44712 CryarDRAFT_CAH.1	MDAPVCQKDSDGAVPRAGARGTAVGPGQCAQANGFATSALVPTPCSADITTGSCTSSNANGLVTSALVPGPCRADMTTGSSMGSNENDSMGGSSL
WP_035849418.1	NZ_KK073874.1	Cryptosporangium arvum DSM 44712 CryarDRAFT_CAH.1	MDAPVCQKDSDGAVPRAGARGTAVGPGQCAQANGFATSALVPTPCSADITTGSCTSSNANGLVTSALVPGPCRADMTTGSSMGSNENDSMGGSSL
WP_082688384.1	NZ_LDRB01000032.1	Curtobacterium oceanosedimentum strain NS263 contig_32	MPPQTEHHPAQLYDSRNDPSMSGTVEEYWTGVASQLQSKLRYSADSLDTTARPDEQMNWPSSSS
WP_126890470.1	NZ_RBLU01000008.1	Curtobacterium sp. HSID17257 NODE_8_length_66499_cov_142.883430_0	MDKAIDLVSVEELSVEDLPQAVAPGASSAGTVGCVSSAGSCAGTLSSVSSYSNH
WP_111035529.1	NZ_QKTT01000001.1	Curtobacterium sp. MCBD17_019 DESERT19.NODE1	MEKAIDLVSVEELSVEDLPQAVAPGASSAGTIGCVSSAGSCAGTLSSVSSYSN
WP_071902569.1	NZ_MPIN01000010.1	Cystobacter ferrugineus strain Cbfe23 Contig_115	MSNTIGHPESRSAASSESPLSLEWVSEYGSDAMNTPSAPSCGGGGGGGCGGGGGCGSGSSSSAARRESK
WP_082128669.1	NZ_LDCM01000001.1	Dermacoccus sp. PE3 Contig1	MPVGVASPQEPGQGTVRPSTLVEGETRITDIVWDEWGAENITARGTIDGRRVTLRLVAAPCAGRDRYVALTYGTSAEFDKGGTTTLRMCEDPPSTPGSPTSTDSPTT
WP_107725770.1	NZ_PZZP01000001.1	Desmospora activa DSM 45169 Ga0192300_101	MDDFKHELKNLSVDEFVPGQVTSWDHQAQYDPALAQRCGGCFRCGGGCFRCGGFRCGGCFRCGGCACGGFFPIFPPPCFGCGGCAGCANCF
WP_051309624.1	NZ_AUCV01000055.1	Desulfobulbus japonicus DSM 18378 G493DRAFT_scaffold00048.48_C	MEKDDFMKKYGAVMRKVWGEDGEAFMAKLKASPEAVLKGEGLDPGSAKVNIITETEEGTLDDQVKLWNDGLKSGQIDLYIPEAKPEITDDSDLSDADLAEVAGGGDCCCTCTPCCSCC
WP_028581761.1	NZ_AUCV01000055.1	Desulfobulbus japonicus DSM 18378 G493DRAFT_scaffold00048.48_C	MEKDDFMKKYGAVMRKVWGEDGEAFMAKLKASPEAVLKGEGLDPGSAKVNIITETEEGTLDDQVKLWNDGLKSGQIDLYIPEAKPEITDDSDLSDADLAEVAGGGDCCCTCTPCCSCC
WP_084813676.1	NZ_AUCV01000055.1	Desulfobulbus japonicus DSM 18378 G493DRAFT_scaffold00048.48_C	MQELRRNHGRKYSFWGKYGKQGYGNRGKHRGNGEVFVFLSKLKGKGDCESEEISMMGC
WP_066607187.1	NZ_CP014230.1	Desulfomicrobium orale DSM 12838	MTKEQMIEDFELIELEEVEDLSVPLHGNNSNVGTD
WP_066607185.1	NZ_CP014230.1	Desulfomicrobium orale DSM 12838	MTKEQMIEDFELIELEEVEDLSVPLHGNNSNVGTD
WP_066607183.1	NZ_CP014230.1	Desulfomicrobium orale DSM 12838	MTKEQMIEDFELIELEEVEDLSVPLHGNNSNVGTD
WP_084448627.1	NZ_AUBP01000028.1	Desulfovibrio inopinatus DSM 10711 G451DRAFT_scaffold00021.21_C	MDIEKFKAILVVFADLNRVAIQALQDASGPDGAWDVANNCNRGFTHVV
WP_081634299.1	NZ_CM001838.1	Dickeya dianthicola GBBC 2039 chromosome	MIISIVGAGNIGASLARKLSASGIG
WP_042859017.1	NZ_CM001979.1	Dickeya sp. NCPPB 3274 chromosome	MTMIEISLPESIKSTSKITTDSKNLNDILLEIRGMNPDAFKLIAVEKNESCKLKPFITLFINNTMSVDSNPILTDGDHLTFEVAISGG
WP_023639114.1	NZ_CM001858.1	Dickeya zeae NCPPB 3532 chromosome	MSCLDKKLKKGGRIAATFSYSCHSLLETVQVTSSRISFSASAFSAFSSATANSNS
WP_102801227.1	NZ_CP025799.1	Dickeya zeae strain MS2 chromosome	MSCLDKKLKKGGRIAATFSYSCHSLLETVQVTSSRISFSASAFSAFSSATANSNS
WP_126600279.1	NZ_BIFQ01000002.1	Dictyobacter aurantiacus strain S-27 sequence2	MTASFPKPEERFAAVVGELLTYPGVQPPEEGAKARKSFGSSALKFQNKIFAMLVRGNLVVKLPRSRVDELIISGDGERFDPRHDGRLMKEWLVLAPTSEVSWLALAQEALQFVGDGQKPS
WP_126600439.1	NZ_BIFQ01000002.1	Dictyobacter aurantiacus strain S-27 sequence2	MKPEKKLSEQFVDFVDLTDESLEEVELIQGGTSASNCGGGSWGYGYGGWFCNNVGFCNYGYGYGHLCV
WP_116989920.1	NZ_QVIP01000002.1	Duganella sp. BJB475 NODE_2_length_765533_cov_39.253549	MEILIDTTFISITDSTESEYLHDDMSGALADVSVSCCTCSCSCCC
WP_090436830.1	NZ_FOOF01000005.1	Duganella sp. CF458	MTILIETTHIQITDSTEPEYLMDDMSGALADVSVSCCTCSCSCCC
WP_096183859.1	NZ_BDUF01000109.1	Effusibacillus lacus strain skLN1	MDDFKKDLQKLNVDEFRAGEVTPWDNQGHYDIVQARQLGCGGCAGCGGCARCFPFLLCFPCFPCTPCARCSPCARCARCSPCARCAG
WP_121937187.1	NZ_REFR01000009.1	Eilatimonas milleporae strain DSM 25217 Ga0170459_101	MNEMINVQEDTSEETSIWSIEVVDTDEAVEDGEEVAFVLRSSTSCTSC
WP_121681001.1	NZ_RCVZ01000008.1	Falsibacillus sp. GY 10110 Scaffold8	MQLKIKQVKETKAVKKAGVWLCCDTQITK
WP_077362502.1	NZ_MQMF01000002.1	Fictibacillus arsenicus strain Con a/3 contig00002	MDNKHQWNLDGLSTGDFQVSGGNPHHPQDPREQDSRIFIGTCVGVCVIGICFNFCGGCGGCFGCGGCALRCGGCGGCAGRCGGCGGRCGGCGGRCGGH
WP_066287586.1	NZ_CP016761.1	Fictibacillus arsenicus strain G25-54 chromosome	MDNKHQWNLDGLSTGDFQVSGGNPHHPQDPREQDPRIFVGTCVGVCVIGICFNFCGGCGGCFGCGGCAGRCGGCAGCGGCAGRCGGCGGRCGGGGGRCGGH
WP_061974763.1	NZ_KQ758620.1	Fictibacillus enclensis strain NIO-1003 Scaffold4	MDEFKWNLEGLNTEDVSVSNVQPNYPQYQDMNDPARQCVVVGVCVVGSCIGPCGGCGGCGGCVGCVGCVGCARCGGCARCGGCARCGGCGGRCGGCGGHR
WP_066394777.1	NZ_CP015378.1	Fictibacillus phosphorivorans strain G25-29 chromosome	MDNKHQWNLDGLSTGDFQVSGGQPHHPQEQQAQDPRLIVPGCVIGICFNFCGGCAGCGGCGGCAGRCGGCGGCGGCAGRCGGCGGCAGRCGGCGGRCGGR
WP_066236576.1	NZ_LRFC01000001.1	Fictibacillus phosphorivorans strain P7IIIA Contig_1	MDNKHQWDLNGLNTGDFQVSGGTPRYPDDQHAQDQRIFVGFCGIGICFGFCAGVCVGFCGGCGGCGGCGGCAGRCGGCGGCGGCAGRCGGCGGRCGGCGGHGR
WP_062238979.1	NZ_LMVC01000005.1	Fictibacillus sp. FJAT-27399 scaffold5	MNEEFKWDLQGLHTDGVNVSNVTPNYPQDQGMSDSARLCVGFGIGFCVGVCGGFGGCGGCGGCGGCGGFGGCFGRCGGCGGCGGCFGRCGGCGGCGRCGRGGSS
WP_089081782.1	NZ_MUGT01000179.1	Flavobacterium branchiophilum NBRC 15030 = ATCC 35035 WGS0042_contig_179	MKTLNVSLEKLETRELATVAVIVDKCGTTTTNGNGNTVIVCDMCCCTCCC
WP_058460966.1	NZ_LBAW01000036.1	Fluoribacter bozemanae strain ATCC 33217 Scaffold35_1	MHKYQLIEFNSDRKQIQLVSNKSNLQQVLAEFYKENFEKMFDDSGCSKGYISVFVNSEQISSIKDITLKPNDEVCIVTSISGG
WP_115264674.1	NZ_UGGT01000003.1	Fluoribacter dumoffii strain NCTC11370	MMVSVQFPGALSHLSKSYNIDSKKYWDEFIRELLGSNYKHLFSNETPKEYVLLYLNGSKIESLKEIALKNEDSLHILSAISGG
WP_023840692.1	NZ_JDWE01000031.1	Frankia sp. BMG5.23 BMG523Draft_scaffold_30.31	MGWLRPAGVMAGTGRARAGMNPVETVTVEDVRETDGTDGHGLHWLTKVRSAPSVNRRHYSSSSHANGLWTSACVVGSCGAARTGASASSSNEISAMLHLLRNKTVFVFKRNASTSDVGMG
WP_043591397.1	NZ_JDWE01000031.1	Frankia sp. BMG5.23 BMG523Draft_scaffold_30.31	MGWLRPAGVMAGTGRARAGMNPVETVTVEDVRETDGTDGHGLHWLTKVRSAPSVNRRHYSSSSHANGLWTSACVVGSCGAARTGASASSSNEISAMLHLLRNKTVFVFKRNASTSDVGMG
WP_076843253.1	NZ_MOME01000017.1	Frankia sp. BMG5.30 contig_16	MIALPVGTGIEAFACRGRGRAERREAFTRPRRGLSNLTNVSDVTNGMRGVPATWAVK
WP_076824655.1	NZ_MOWP01000006.1	Frankia sp. CcI49 contig_5	MAATARGPGRLGATRPPPTQREITNGLWTSALVPGPCGAATGVATATGSITNGLWTSALVPGPCGAATGAAAATGSTRNSLTTASYL
WP_076824657.1	NZ_MOWP01000006.1	Frankia sp. CcI49 contig_5	MAATARGPGRLGATRPPPTQREITNGLWTSALVPGPCGAATGVATATGSITNGLWTSALVPGPCGAATGAAAATGSTRNSLTTASYL
WP_013873267.1	NC_015656.1	Frankia symbiont of Datisca glomerata	MLDLGGSDIAFRDIVRERDREIDRDRAVDHPQGVPRIAVLLARCPAGLPS
WP_013873268.1	NC_015656.1	Frankia symbiont of Datisca glomerata	MQNDKNSIVRRVLAGATVALGAAAFIGLGTSVATASSVDAGATTVVGADAGVGVGPIVGPVGPIGPVGPVGPVGPVGPVGPVGPVGVGPIVGPVGPIVGPVGVGPIVGPIV
WP_051325718.1	NZ_ATYW01000009.1	Glycomyces tenuis DSM 44171 YWWDRAFT_scaffold_7.8_C	MDKLEQELDLQIEEEDAEMSPDVRDDNGDCCAGCVGDCHTRVP
WP_081883547.1	NZ_KL571672.1	Glycomyces tenuis strain NRRL B-16895 P075_Doro1_scaffold27	MDKLEQELDLQIEEEDAEMSPDVRDDNGDCCAGCVGDCHTRVP
WP_089651080.1	NZ_FNIZ01000002.1	Halobacillus aidingensis strain CGMCC 1.3703	MNEFQNQIQNLDVGEYRAQQLVPSQQQEVYSNDARLCVGLGFGIGGCFGCFSCFGCGGCGGCARCAGCGGCARCAGCGGCARCAGCARCGGRCGGR
WP_089751961.1	NZ_FOOG01000016.1	Halobacillus alkaliphilus strain FP5	MMEVPHMNQFQNELQHLDVGEFHAQQLVPSEQAHDYGNNSRLCVGFGFVCFGCFGCFRCAGCGGCGGCGGCARCAGCGGCAGCARCARCAGCGRCGR
WP_014642915.1	NZ_CP022106.1	Halobacillus halophilus strain HL2HP6 chromosome	MNQFQNELQHLDVGEFHAQQLVPSEQAHNYGQDSRLIGGFGFVCFGCFGCFRCAGCGGCGGCGGCARCGGCGGCGGCARCGRCAGCGRCGR
WP_085028540.1	NZ_CP020772.1	Halobacillus mangrovi strain KTB 131 chromosome	MNEFQNELQNLEVGEFNAQSLVPSNQANAYANNSRLCVGLGFGFGCFGCFTCFGCGGCGGCGGCARCAGCGGCARCAGCARCGGCGGRCGGCGRCGGR
WP_082233113.1	NZ_LT800499.1	Halobacillus massiliensis strain Marseille-P3554	MLIWEAVIMKNPPESEAVDSEIAAEVLVMPGTGMEILAAVDMVMLATVRGHGNSAASPQHAA
WP_008636269.1	NZ_ANPF01000038.1	Halobacillus sp. BAB-2008 contig38	MILSLEQSLKEGTDMNHFKNDLQNLNVGEYRAQPLTPNDQANVYGNDARLCVFGCFGCFNCFRCAGCGGCGGCGGCAGCARCGGCGGCARCGGCARCGR
WP_035545486.1	NZ_JRNX01000280.1	Halobacillus sp. BBL2006 cont280	MSQFQNDIQNLEVGDFRSQNLVPSEQANVYGNNSRLCVGFGLGFGCVGFTCFGCAGCAGCGGCAGCGGCARCARCAGCAGCARCGGCGGRCGGCGRCGGR
WP_030455409.1	NZ_JODQ01000010.1	Herbidospora cretacea strain NRRL B-16917 contig10.1	MKVTKLKVAQVKASVHSNNHSTVTRSSVAWR
WP_030455410.1	NZ_JODQ01000010.1	Herbidospora cretacea strain NRRL B-16917 contig10.1	MKVTKLKVAQVKASVHSNNHSTVTRSSVAWR
WP_062428472.1	NZ_BBXF01000001.1	Herbidospora daliensis strain NBRC 106372	MKVTKLKVAQVRASVHSNNHSTVTRSSVAWR
WP_062428474.1	NZ_BBXF01000001.1	Herbidospora daliensis strain NBRC 106372	MKVTKLKVAQVRASVHSNNHSTVTRSSVAWR
WP_062343137.1	NZ_BBXC01000033.1	Herbidospora sakaeratensis strain NBRC 102641	MKVTKLKVAQVRASVHSNNHSTVTRSSVAWR
WP_044194227.1	NZ_JMCB01000014.1	Hyalangium minutum strain DSM 14724 contig_14	MRPQDTYEQLVPDGMTELDLTLEAQEGSVGDGTIHANSCGGCGGCGGCGGCGHCRCGGCGHCRCGGCGGCGNCGKCHGLRADQTGEGDTKPTGFALLVAPAKS
WP_068356326.1	NZ_LXYJ01000021.1	Jannaschia sp. EhC01 A3_Contig28	MRRKLINGWLLLSALWITYGAYYALSYWWNWGDFISEENRVSVWTITIVEILAAPVVGGVVLFACFGVVNGVRYVTKGQFRSR
WP_073387576.1	NZ_FQVU01000002.1	Jatrophihabitans endophyticus strain DSM 45627	MQKVTLSEVARVGTSQVQVAVREGKLLPTADGAACCCCCCCSSSKAR
WP_029068734.1	NZ_AUHN01000006.1	Jonesia quinghaiensis DSM 15701 G538DRAFT_scaffold00003.3_C	MQLHLPSQISRSGDAEVFRYTITTDLTVLELLEVASKTHPNLLKLTQLQKPGYLHIFGEKSRMNISLNYDDSCTPYTDVRLVLAIAGG
WP_051816521.1	NZ_JOGH01000004.1	Kitasatospora sp. NRRL B-11411 contig4.1	MSITVGTAISSEDVPSVEGRRRMQLTVEQFPAPAELAAKGSCDCGCGSWESCASEDCE
WP_129358343.1	NZ_NOIR01000001.1	Kocuria sp. 257 NODE_1_length_975077_cov_46.9355	MPRARSTEHAETKARQSMSSIQKCNASMMRPREIMTSMSPKGVSGPYGGEDPQRTRR
WP_126555150.1	NZ_BIFS01000002.1	Ktedonobacterales bacterium Uno11 sequence2	MNYDAHDEQEKAARLSKEFVDFIDLTDENLEEIDILDFCIQGGQGNQQCGCGCGCGCGCSCNCGCACGCSHAIDERSSSPRRRHSSK
WP_126629645.1	NZ_BIFT01000002.1	Ktedonobacterales bacterium Uno16 sequence2	MNEDKKVPFTQPLEDAKKNFLEDELNDLEFEIEELETRLAFMVPTDGYGGGHTCGCIC
WP_081789682.1	NZ_CP007155.1	Kutzneria albida DSM 43870	MRGARRVGAAGRHRIGSRGAP
WP_116179783.1	NZ_QUNO01000017.1	Kutzneria buriramensis strain DSM 45791 Ga0104555_117	MALARRPARWELHRSLWRIVLVEDAATSCELGLGAGWYSFGRRHLVSDLDS
WP_020807709.1	NZ_PJRL01000064.1	Lactobacillus helveticus strain ATCC 12046 BIA_9	MEKTNEKKQFVKVNGLKVETVDYDDNVELLVSCSGCQDEDDVSEGQF
WP_006730318.1	NZ_AEHN01000005.1	Lactobacillus iners LactinV 11V1-d contig00023	MTKVSRKTKTLLTFLLKIKRTESKLFGSSSSIFVNILT
WP_095076874.1	NZ_NIBA01000041.1	Lactobacillus johnsonii strain UMNLJ50 johnsonii06I9S12143_Average_coverage:_216.06	MIAYSKIMSSAYHRKCYYFSTF
WP_096259959.1	NZ_BDME01000006.1	Lebetimonas natsushimae strain HS1857	MQKKRYTFILSLKTKIYQSGG
WP_084023938.1	NZ_ATHR01000001.1	Lebetimonas sp. JS085 JS085contig1	MYFIKIISFKKEKYNFLSKLT
WP_082115047.1	NZ_JYJG01000238.1	Lechevalieria aerocolonigenes strain NRRL B-16140 contig57.2	MWSKSSRGNTFDGTWVSRNTPRLPSVVTVQTRSPTRIW
WP_081902575.1	NZ_JOFI01000039.1	Lechevalieria aerocolonigenes strain NRRL B-3298 contig39.1	MTQRAVAKPLPASSTPPSLSVERATTRSCCSA
WP_109633721.1	NZ_QGHB01000002.1	Lechevalieria deserti strain DSM 45480 Ga0215650_102	MLDLLAWVFFFVVVVACAAVLSGLLTGLVFGAVHLLRRSRR
WP_090050754.1	NZ_FNCC01000007.1	Lechevalieria fradiae strain CGMCC 4.3506	MNHELSHASQLQTGLLGRKGLP
WP_089950617.1	NZ_FOFR01000003.1	Lechevalieria xinjiangensis strain CGMCC 4.3525	MRPASRRTRKWWVWVCFEIGRANELQPRSLSVRSAANSVITERRCSSARARSTTPSSSASASGPTRFLPATGTSLRYVLHRT
WP_058523522.1	NZ_LNXT01000018.1	Legionella birminghamensis strain CDC#1407-AL-14 Lbir_ctg019	MFFIQLSLPGSLEIYNGNYEVNSNELWTELLKCLIGSDYDILFNNDGKPKPFIAIYLNKSKVLDLKGLHCHDKDSLLIISATSGG
WP_115317193.1	NZ_UGNW01000002.1	Legionella birminghamensis strain NCTC12437	MYEYRLIEYYSDKQEIKLLSNKSTLEEILAEFYQGRFNDMFTDNGYVQGHLSIFVNSKQIFSIIGITLSPRDEICIVTSISGG
WP_115332659.1	NZ_UGOD01000002.1	Legionella busanensis strain NCTC13316	MVIDHVDSQIIKMIINGSQVNDIAEDTKKSKRYILYRLSDLKTSFNCKTTPQLIYTLATSGLIK
WP_045094573.1	NZ_LN614827.1	Legionella fallonii LLAP-10 genome assembly LFA	MSQKTEEFLKQCSENQQKLNESVGYCAPSLEALDLDDLIDTRGGSATSTTTTGAAVAAGVSAVF
WP_045097923.1	NZ_LN614828.1	Legionella fallonii LLAP-10 genome assembly LFA	MTGTSCINFMRSVGSYHKTIFQFQSNHELGGSTLAGISCICISIIPMKI
WP_045094572.1	NZ_LN614827.1	Legionella fallonii LLAP-10 genome assembly LFA	MSQKTEEFLKQCSENQQKLNESVGYCAPSLEALDLDDLIDTRGGSATSTTTTGAAVAAGVSAVF
WP_004450448.1	NZ_ACZG01000003.1	Legionella longbeachae D-4968 Cont_LLB_03	MHEYQLIEFNSDRKQIQLVSSKSNLQQVLAEFYKENFEKMFDDCGCSKGYISVFVNSEQISSIKDIILNPNDEVCIVTSISGG
WP_043874139.1	NZ_CCSB01000002.1	Legionella massiliensis	MTTKTEEFLAKCAENKKNLEAGETYSSPSITALDLDELIDTRGGSATSVTTTGAAVAASTSALF
WP_043874138.1	NZ_CCSB01000002.1	Legionella massiliensis	MTTKTEEFLAKCAENKKNLEAGETYSSPSITALDLDELIDTRGGSATSVTTTGAAVAASTSALF
WP_025386059.1	NZ_LNYP01000031.1	Legionella oakridgensis strain Oak Ridge-10 Loak_ctg031	MSNKTEEFLNQCAENKKAMQEHEDYCSPTISALDLDDIVDTRGGSATTTTTTGAAVAAGVSALF
WP_025386058.1	NZ_LNYP01000031.1	Legionella oakridgensis strain Oak Ridge-10 Loak_ctg031	MSNKTEEFLNQCAENKKAMQEHEDYCSPTISALDLDDIVDTRGGSATTTTTTGAAVAAGVSALF
WP_011212600.1	NZ_QQOR01000016.1	Legionella pneumophila strain Calgary2017b_YYC NODE_20_length_57281_cov_17.677942	MHEYQLIEFSSSKKEIQLVSNQSNLQQVLLEFYKEKFEKMFDEDGCSKGYISVFVNSKQITSVKEIALNPNDEICIVTSISGG
WP_127106541.1	NZ_RZGU01000003.1	Legionella sp. km535 contigs3	MFIHICLPGNLDKYDGQYEVDSNQLWNSFLKAVIKGDYHFLFDINEQPKPYIAIYLNKQKLLTLNDLKCVDNDTLMIISATSGG
WP_127097746.1	NZ_RZGQ01000002.1	Legionella sp. km772 contigs2	MYSYQFTEFTSSKKSEQIKTNKTNLYEVLAHIYGSKMSNMFDNNGWSKGYFSVFVNSEQISSIKDIVLNHNDEVCIVTSITGG
WP_089917350.1	NZ_FOFV01000006.1	Lentzea albida strain DSM 44437	MSSTDPVRPVASGVACIRVNVTALWPPTRDVLQQLGPFVRSTHNRPGRPNDRQRLGIGTLGHRVPGRGCGQDWHVVRRVLLSPGVGQGVPGYLPVSVDTPTHN
WP_051770761.1	NZ_FWYC01000008.1	Lentzea albidocapillata strain DSM 44073	MKSAVRVRFILISAVYLQGRCSRAL
WP_090073899.1	NZ_QQAU01000006.1	Lentzea flaviverrucosa strain DSM 44664 Ga0244493_106	MTQRADAKPLPAVQHTAVAVS
WP_090095579.1	NZ_FNIX01000001.1	Lentzea jiangxiensis strain CGMCC 4.6609	MTVCNKNASSYVQLTTTAACWTTGNGLASARWVTASPDAGAGRIGTSSGVFS
WP_086665765.1	NZ_MUYM01000060.1	Lentzea kentuckyensis strain NRRL B-24416 NRRL_B-24416_contig_60	MQVNRTEPPLAPSNCNLTGKRTTARPPGRQAHTCRL
WP_112273287.1	NZ_QFWW01000030.1	Lentzea terrae strain NEAU-LZS 42 scaffold32	MASAEDILAALEEFVDEHTDAPFLLIGESFGGRLARALTHRRPSQVRGLALLCPVAAYLGAPGRRCPRSRFAGRTA
WP_090009591.1	NZ_FNET01000013.1	Lentzea violacea strain DSM 44796	MARRENSSHRRRTPSRVSASRVLVVCCGQTEQAYLDGLKRLSKPVTVKPVVKVGSPAQLVRYAARMRENDRGGFDEYWCVVDVDDFGHRRGDRSC
WP_093597555.1	NZ_FOYL01000005.1	Lentzea waywayandensis strain DSM 44232	MPQSVKHGAGHDHRAICAVYLHRTAQSWLLEVY
WP_113778176.1	NZ_QOCG01000031.1	Loktanella sp. D2R18 D2R18_contig_4	MVREGHNSRRKYIENLAFAGTFLAWIDNSDYFTKKIAEPAASTVSSKDRHTHTQGQQDAKK
WP_100543383.1	NZ_PHQY01000612.1	Lysinibacillus xylanilyticus strain t26 ctg7180000040972	MILANKSINFIQLTGALIEDSHPEIINLYFKNQMYSLYDTLDSYLTYDFYAAQPHGRAIFKHFLNECSNDSFLGFV
WP_091835046.1	NZ_FPAA01000003.1	Marininema halotolerans strain DSM 45789	MHLPTIQGIILISLVALLLFGPKKLPELGRSVGKTLREFKSATSSMLNDEDPRTGERKSDEGKN
WP_091734471.1	NZ_FNNQ01000001.1	Marininema mesophilum strain DSM 45610	MLDALDVLDVLGLAGVSVVLGLAGVSVVLGLAGVSVVLGLAGVSLVLGLAGVSVVRVPVGSAVQGV
WP_119314270.1	NZ_QXDL01000031.1	Meiothermus terrae strain DSM 26712 contig_31	MGKTHAFRTKGGIGKWLRVLGKGGVCLGVVLALLALAQPWGVAGGPTPPAVVADGDDVKTGTGG
WP_108021762.1	NZ_QBKR01000002.1	Melghirimyces profundicolus strain DSM 45787 Ga0183441_102	MDDFKHELQKLSVDEFQAEEPAPWEYQDPSLAQRCGRCAGFRCFNCFRCFNCFRCFNCFRCFNCSRCFNCFRCGGCGGCGGFR
WP_108249502.1	NZ_QANL01000001.1	Microbacteriaceae bacterium 13S1-3 Scaffold_1_length_1406306_cov_196.391758	MTLLTDTTPPVSPISVLDRPARPGQAEDDPFAFTIGYSGREDEIALGDITLCCSTTCSCSSSRKKQQ
WP_102208774.1	NZ_PNFU01000003.1	Microbacterium sp. UMB0228 ERR1203639.17957_1_51.3	MYNMLNISMTCSSVRPVSSASWLHDLVPSMRAAAGATA
WP_013865884.1	NC_015635.1	Microlunatus phosphovorus NM-1 DNA	MAWLPEWSTGAPVRVRVLTRRSSFLSMGDLSFLRD
WP_049804670.1	NC_015635.1	Microlunatus phosphovorus NM-1 DNA	MVARVEHGGASAGAGADATEQLLVHGGPFLSA
WP_013865882.1	NC_015635.1	Microlunatus phosphovorus NM-1 DNA	MVARVEHGGASAGAGADATEQLLVHGGPFLSA
WP_088986452.1	NZ_LT607409.1	Micromonospora chokoriensis strain DSM 45160 genome assembly	MIAVGQLAHVWMRLSGRSDSSYKVESAASIGQ
WP_083664764.1	NZ_LIVU01000005.1	Micromonospora sp. TSRI0369 scaffold5	MLKAGLVPHRNASGAARAATPATRPPSDPFKTGGPFAPTVAA
WP_117209885.1	NZ_QJUG01000036.1	Micromonosporaceae bacterium CPCC 204380 contig36	MTKHIGQLLQVQGGVRVIPSCPGDLRVRGNTNLDPTGSDAVGIDPVDQLTAVAWTRSHRLWSAQDRASVESVIFANAACNPVGLLFASSAARTFGNPIQWVLAILDNAVLG
WP_045362802.1	NZ_AP018150.1	Mycoavidus cysteinexigens DNA	MRKRSLIETDFDELKSLYQIEYAGDRFDIKFAVNLLSEIIVYYFMKIKSRLLLQCFHVDSRILNRHEN
WP_085323284.1	NZ_NCXP01000001.1	Mycobacterium decipiens strain TBL 1200985 NODE_1_length_535535_cov_45.3383	MPTEGATVEVKIGITDSPRELVFSSAQTPSEVEELVRDALRDDSGLLTLADDRGRRFLVHTAKIAYVEIGVADARRVGFGIGADAAAGSAGKAATSG
WP_002986920.1	NZ_UGQN01000001.1	Myroides odoratus strain NCTC11036	MKQLELTIETIETKEVSSLGIPMSQEMDVYACCSCCCCC
WP_060873801.1	NZ_LROZ01000005.1	Myroides odoratus strain XSfan XSFan_scaffold5	MKQLELTIETIETKEVSSLGIPMSQEMDVYACCSCCCCC
WP_012663619.1	NC_012115.1	Nautilia profundicola AmH	MKSTNIYNNINTITQADLVY
WP_127680266.1	NZ_CP026530.1	Nautilia profundicola strain PV-1 chromosome	MQQQDLKKEIEELKEMVKTLSEKVNKNTLSDLIPQEELEKLEKIKNETKELIEKSKIKENPLSAAIVAGIAGFLIGKIFCGDKHE
WP_051501507.1	NZ_JEMO01000040.1	Nesterenkonia sp. AN1 contig-40	MPWMADGQLNIPSIKLSLGGNWWTQQGSC
WP_042250345.1	NZ_HG422173.1	Nitrospina gracilis 3/211	MNSPFPHPTENPLSGIIEFSVVGA
WP_084603923.1	NZ_HG422173.1	Nitrospina gracilis 3/211	MDFFGPIPNTCQFVPLFFVCYEVYSLEGLGTIVRLAIDF
WP_081594173.1	NZ_LRRM01000005.1	Nocardia brasiliensis strain HUJEG-1 isolate P-200 contig00006	MPITSANLALELLNLEPENLTMTDDRSVPTGLIPPCDCSACCTCGYCVCSTCGRDTSNPLDGLEA
WP_084523472.1	NZ_BDBK01000010.1	Nocardia inohanensis NBRC 100128	MTFNTWKVRLVLPPWPSRPDSFPSTSPRSTARAPGTTF
WP_067823333.1	NZ_BDBK01000010.1	Nocardia inohanensis NBRC 100128	MSIPVSDAEPIRRKAAALRGLAIALVVAGVPVGACLSFGGAVAFLYLWGMDDWEGQRSVGPWLAAGISMSGFVLALASAMLGVYIWLLAGGGPARRGRTDEP
WP_082373216.1	NZ_LGDY01000094.1	Nocardia sp. NRRL S-836 P437contig22.1	MTNRSFALGGRVRKSLPVVGVDR
WP_043677743.1	NZ_JNFP01000046.1	Nocardia vulneris strain W9851 isolate Nocardia vulneri contig00046	MPITSANLALELLNLEPENLTMADERSAPTGLIPPCDCSACCTCGYCVCSTCGRDTSNPLDGLEA
WP_014910611.1	NC_018524.1	Nocardiopsis alba ATCC BAA-2165	MNHEIDLSAIEISDLVHEVEQGEDAFSQVMAASCVGTACTCSSTSSST
WP_017559667.1	NZ_ANAS01000040.1	Nocardiopsis baichengensis YIM 90130 Scaffold21_1	MPELLTEVPEIEVDTYGEEAVYFEPVVAGCSSSLVCCCCCS
WP_040725954.1	NZ_ANBH01000106.1	Nocardiopsis chromatogenes YIM 90109 contig_106	MGRLVLRAERRSTGFRGKRPDPFTDDRGGKDPPVPPVPPSRGTTRSGVSG
WP_026120785.1	NZ_ANBB01000069.1	Nocardiopsis potens DSM 45234 contig_69	MDNDDPGFDLEVEDQDAEMTPDGNMDPRHCSGCTLGCDVTHCRHD
WP_121185217.1	NZ_RBKY01000001.1	Nocardiopsis sp. Huas11 Ga0236289_11	MRISPIARLGDRIVDRLAPKATAQAMPVGCGWQSRCNGFVGQCATTVWFGMERRRVCDGTGGTTYGPWQHWYCGC
WP_121185218.1	NZ_RBKY01000001.1	Nocardiopsis sp. Huas11 Ga0236289_11	MRISPIARLGDRIVDRLAPKATAQAMPVGCGWQSRCNGFVGQCATTVWFGMERRRVCDGTGGTTYGPWQHWYCGC
WP_017568552.1	NZ_ANAW01000293.1	Nocardiopsis synnemataformans DSM 44143 contig_293	MRITPLARLGDRIVERLAPKATAQAMPVGCGWQTRCNSFAFQCASHVWFGTDRRRVCDGTGGTTYGPWQHWTCNC
WP_017568553.1	NZ_ANAW01000293.1	Nocardiopsis synnemataformans DSM 44143 contig_293	MRITPLARLGDRIVERLAPKATAQAMPVGCGWQTRCNSFAFQCASHVWFGTDRRRVCDGTGGTTYGPWQHWTCNC
WP_017608824.1	NZ_ANBE01000014.1	Nocardiopsis xinjiangensis YIM 90004 contig_14	MNELLAEVPVVEVTTFGEESVYFEPVAAASSSSLISCCCCS
WP_099065997.1	NZ_LAGX01000001.1	Nostoc linckia z1 scaffold1.1	MQGQELLQIYTNYAKSMELK
WP_015137445.1	NC_019684.1	Nostoc sp. PCC 7524	MLAEKTLTEKTIEMRLVDSEDKLEQVLLSDQERATWEKLASQGLLAPMGNRCASCFGCSRCGGCGRCFGCGRCFGCGRCFGCGKCGGCSKCGGCGVASASAVTEEDSDMGFGY
WP_115749690.1	NZ_PIOD01000010.1	Oceanobacillus chungangensis strain CAU 1051 NODE_10_length_105160_cov_64.411118	MLVISKRLRQSLRIKHSIILINSVSNSDLVLVSDALVVLDALTVLIALTALTVLDALTALVVPIAHLAPDVIEKTIKPCVNRLVFYLRKSPVLLAGRKV
WP_106896039.1	NZ_CP020357.1	Oceanobacillus iheyensis strain CHQ24 chromosome	MADTKNNQLELFAEELSDQINLSAVPMASFMCASSGSTASCPGTSVACIGTVSTVG
WP_121524854.1	NZ_RCHR01000010.1	Oceanobacillus sp. YLB-02 NODE_10_length_84777_cov_44.200777	MNEFHNELQNLNVGDFQATQAVPWDQSEYYTDQSGELFGFGFGRCFGFSCFGFRCFSCFGCGGCGGCGGCGGCARCFRCGGFRCHGGFW
WP_079212753.1	NZ_CP018781.1	Ochrobactrum pituitosum strain AA2 plasmid pOAAA2	MQKYYEDIIVIDETESFFAVDADATSRTPGPNNACDTGACECGCEGCDSGTCSCGVG
WP_129380098.1	NZ_REGQ01000031.1	Paenibacillaceae bacterium strain CAVE-418 NODE_36_length_78505_cov_185.115023	MTSSMKSTRITPTEVNPPAQLQLPAPPKSPIMTSSLPLSNSIV
WP_120465041.1	NZ_KZ987724.1	Paenibacillus aceti strain L14 Scaffold1	MEIKQMINKNLLRWNGITAIHEKSDFL
WP_120464568.1	NZ_KZ987724.1	Paenibacillus aceti strain L14 Scaffold1	MKKLFPVHHVMGYVFSLVLSVVALSVILWDMSLAVGMTILIICAAIQMGVQLFMFMHIGETGTKTSLYTNIAYALFVGLVTVFGTLFTMIWGYQ
WP_108992430.1	NZ_BDQX01000091.1	Paenibacillus agaridevorans strain T-3040	MNRMGEMERKVTKFGNSLGITMTDALKQIGVDQGDIVAIDVNPDTGEIVIRKSTKVSLPDGISTDFMDTLTDVIEEYDQTLRGLKDR
WP_029196108.1	NZ_BILU01000030.1	Paenibacillus alginolyticus DSM 5050 = NBRC 15375 PAL01S_CON00030	MTIVAVKTVVASVAIKTIGAIEAIGAIGAIEAIEAIQVDATETNEA
WP_005549760.1	NZ_AMBZ01000006.1	Paenibacillus alvei DSM 29 PAV_6c	MIPIQAMTAEQFHSNDTQGLIHLSASIGWDYDEHDIQTIMSAGTVWGHRNDQGEIISSAAILPYRSGLSTIGMVIVDSRYRGLGLGKAVVQACMQSVITTPSC
WP_125653880.1	NZ_AP019308.1	Paenibacillus baekrokdamisoli KCTC 33723 DNA	MRVKARMILKALGYVSVFALVFAAVLVHVHVHVHVHVHVHVHVHAAIVSDAATVSAAVTVSDVGAVPAAASFS
WP_110933437.1	NZ_LT732548.1	Paenibacillus bouchesdurhonensis strain Marseille-P3071	MGELGGIGGCSCAGVFTSTGVILVLFILLVIVSRSFVY
WP_102713148.1	NZ_KZ614144.1	Paenibacillus castaneae strain DSM 19417 Scaffold1	MTDFQNELQNLNMDAFQASGMTPNGGQGPNVPSDPRLCLFFCVGFCGGCGGCGGCGGCGGGCARCARCGGCARCGGCARCR
WP_110044842.1	NZ_QGTQ01000011.1	Paenibacillus cellulosilyticus strain CECT 5696 Ga0244610_111	MTSRMKSTRITPIDENPPIQLQLQLQLPTPPKYPPILFSSLLASEALYEFKLIVDRAHMKLGERKGLFVVTSCQLTNSY
WP_127455802.1	NZ_BILW01000019.1	Paenibacillus chondroitinus NBRC 15376 PCH02S_CON00019	MLMRKQSIIGALNIDTNSGTIINGDMINISPTEISRSFRGSGIDVTGDNATTVSFINITMIFGSTPIDNSSTKLKRKVSK
WP_047677215.1	NZ_JUGY01000013.1	Paenibacillus chondroitinus strain OK414 EW81DRAFT_scaffold00011.11_C	MIGNSMKKTGAVLLLLVSFLAFVMTWEVGLLSPLGGICIAGFSFGGAILMWLDVHESTQGAGKKDEKRAKADL
WP_113028978.1	NZ_QMFB01000001.1	Paenibacillus contaminans strain CKOBP-6 scaffold1	MNDFKNDLQNLNVSDFNVTEASQWQVQNQQDPRLFGIGGIGGVGGCFNCTSCFFCVNCFNCVNCFNCHRCHNCHNCHNCHNCHNCQNCHNCHNCRPEQ
WP_113035338.1	NZ_QMFB01000029.1	Paenibacillus contaminans strain CKOBP-6 scaffold29	MNDFQNELQQLSVSQFQAGQMTPWNQQNPNLTGQYPNDMNTTDPSRLCIGFCGFGFGGFCGGFGFCGGFCGGFCGGFHRCGGFCGGFHRCGGFCHHCR
WP_111153785.1	NZ_QKVW01000035.1	Paenibacillus dendritiformis strain PV3-16 PV3-16_S3_L001_R1_001__paired__contig_35	RVAGDTAALGEWMTGTADVLAGNDERIYRDGFANLSDLEGCFGAAARPG
WP_010491000.1	NZ_AFHW01000001.1	Paenibacillus elgii B69 Contig1	MEKTQKNITGSKKNKRHQQADVIDCKYINKMPYDEGCTFRGPVQNL
WP_010500566.1	NZ_AFHW01000141.1	Paenibacillus elgii B69 Contig141	MEKELELDLYAEELSEQLDTAIILGCLGTAGTLGTGGGCFGSVGTYGCHDF
WP_079409246.1	NZ_MBTG01000002.1	Paenibacillus ferrarius strain CY1 CY1_scaffold10	MAVMTVVTVMTVRASEATGAIGTVKAIRAVKAIGTRKAIGTVRAKEDA
WP_019638724.1	NZ_KB907263.1	Paenibacillus fonticola DSM 21315 G358DRAFT_scaffold00019.19	MILARGREDNTVYYYEIRRQGASGTI
WP_120748182.1	NZ_RBAH01000010.1	Paenibacillus ginsengarvi strain KCTC 13059 NODE_10_length_243428_cov_37.067016	MTEFQNGLEQLQVSGYQAAPMTSWNQQGQYPTDVYGTGQVPVDPSRLCVGFGRCSGFCAGFCAGFCGVFCSGFCGGFCGGFCSNCGGFCHNCGGFGHRCR
WP_042161509.1	NZ_CBVJ010000030.1	Paenibacillus gorillae isolate G1	MNEFKNDLQNLNMDAFKTSGMTPNAGQGQVDPKNARLCIGFCIGFCVGFCSCGGCGGCGGCGGCARCGGFGGCARCGGCARCGGCARCR
WP_054942544.1	NZ_LN831199.1	Paenibacillus ihuae strain GD6	MMNQALALQFEEMESVAAPGDGAFLAGVGVGIAIVTGTAIVVLT
WP_127583092.1	NZ_BIMA01000029.1	Paenibacillus koleovorans NBRC 103111 PKO02S_CON000029	MTEFKNDLQRLQVRDFNATGITQAPSQQGQQGVDNGRLCVGVCFFCIGFCGGCGGCGGCGGCGGCVRCGANCVNCVRCGANCVNCVRCGANCVNCVRCGANCANCHNCARCR
WP_076322579.1	NZ_MRTF01000003.1	Paenibacillus lautus strain FSL F4-0100 NODE_3_length_605077_cov_1.56274_ID_4257	MKKEWSVPALEVLDIKMTMAGPGSAIPDAVQPDPDEMVHTS
WP_082207828.1	NZ_BIMG01000017.1	Paenibacillus macerans NBRC 15307 PMA02S_CON000017	MAKGDELVKYITEKVVDFVETPREVRRERSRPKEPWTRRWFGMIPFSVSLWAEQLPVKRKKEKEHSSSGEG
WP_068592707.1	NZ_FTNK01000027.1	Paenibacillus macquariensis strain ATCC 23464	MFKAVNIPVPTSSWTMDEFMEIAKKLTVVKDGKTTQYGIGLEAWWGTWSVFAGNEGGA
WP_014371853.1	NC_016935.1	Paenibacillus mucilaginosus 3016	MEVSATAMAASAVMTAACAVMAESRTVMTATRAKAAANASTNSGTYSGTYSGTKDTANSGTYSGANPRTNSRTNSRT
WP_062409881.1	NZ_CP013652.1	Paenibacillus naphthalenovorans strain 32O-Y	MNDFKKDIQNLQVAEFKAGEVTPWDNQAQYDSARLCVGFGGFCGGFGQCGGFCGGFGRCGGFCGGFGRCGGFCGGFRCGGFCGGCARCGGCARCF
WP_028599329.1	NZ_BIMM01000006.1	Paenibacillus pasadenensis strain NBRC 101214 ppa01S_CON000006	MKNLSLQLEELEAVAAPVDWGDVAIGIGIGIGIGAIAFT
WP_065855974.1	NZ_LYPC01000027.1	Paenibacillus pectinilyticus strain KCTC13222 scaffold4	MKYLLIIVFFIAVLTGCTITHKKTISDYPSAIAWNDKLYGSSAEEVPPSNIGKEIGEIKRKKTPRPSQNGDSNDKPVGSLLFEITGKDSKDVIAYKVNDTYFKAYLIGPL
WP_120110419.1	NZ_QXQB01000002.1	Paenibacillus pinisoli strain JCM 19203 NODE_2_length_1372443_cov_25.6866	MISNISILSKSFSIQRKSSFISKGNGFGPRLKRIYMSPICLLS
WP_006287214.1	NZ_BALG01000224.1	Paenibacillus popilliae ATCC 14706	MKVMFIGQENDEVDGLNNCITV
WP_114383179.1	NZ_QPJD01000018.1	Paenibacillus prosopidis strain CECT 7506 Ga0244617_118	MDLPNNKKGCLKGLRTLETAPWLLYFGGETKRIHELAYKDIKFVICPFLPSFKVFTDIESVICCKTVIFGVF
WP_094018107.1	NZ_NMQW01000052.1	Paenibacillus rigui strain JCM 16352 contig52	MTNFQNELQQLDVSQFQATEMTPWEQQAQYYAGQFPNGQEPVDPARLCVGFCAGVCAGFCAGFCGVFCAGVCGGFCGGFCGGVRCSNCAGFCGGVRCHNCAGFCGGHRCR
WP_010268898.1	NZ_HE610957.1	Paenibacillus senegalensis JC66 strain type strain: JC66	MHGNLQRYKRNNYDLIIAYDIAAVNRTNFLKRTSLRFQAGLFQSGLFQAGGCKVGPFHC
WP_091171297.1	NZ_FOTE01000008.1	Paenibacillus sp. 1_12	MGFVGGVGASCASCASCGGYGLGTTTGVILVLYILLVIILRTFI
WP_091176802.1	NZ_FOTE01000034.1	Paenibacillus sp. 1_12	MNQFQNDLQQLSVSQFQSGEMTPWNQQGQYPGVQYPNGVNQVDPSRQCIGFGGFCVGFCGGFCVGACVGFCGGCGGFRCGGCGGFRCGGFRCGGCGGFHRCR
WP_079912207.1	NZ_MZNT01000008.1	Paenibacillus sp. 32352 NODE_8_length_385626_cov_48.5025	MALEVQCFTCNGKFLLDPSDPQYRKIKTKQTKYYVCRSCNSSIQGEAVKQTGLDPKLLDPKGYDKFIP
WP_062493101.1	NZ_CP013653.1	Paenibacillus sp. 32O-W	MDDFKKDLEHLYVGDFNAGAMTPPEWQPYPEAADSRLCIGVCFFCGGFCGGCGGFCGGCGGCARCGGCARCGGCARCGGCARCARCAGCAHCR
WP_072327887.1	NZ_FMYY01000001.1	Paenibacillus sp. cl123	MMIEAVDDAVSRLLSTEAARAKTNGLSEGGLRR
WP_046681616.1	NZ_LAZU01000056.1	Paenibacillus sp. DMB20 gs_28	MTELSQAKSNDLKTQDFEREPVPASMRKRWLSMSLVWIAIGIDLSAMFLGAQLGNGMNLADSLVATIAGSMILGVIGALCAYVGA
WP_062179588.1	NZ_LMVB01000001.1	Paenibacillus sp. FJAT-29882 scaffold1	MYNFQNELQMLDMGNYQVGDLMPVDYRQDPFQFSDMRRCGGCGGCGGFRCGGCGGFRCGGCGGFRCGGFGCFGCFGGFFI
WP_076269249.1	NZ_MRTD01000011.1	Paenibacillus sp. FSL A5-0031 NODE_11_length_297942_cov_1.28487_ID_5143	MNEFKNDLQNLNTDAFKSSGMTPNAGQGQMDPNNARLCIGFCIGFCIGFCSCGGCGGCGGCARCGGCARCGGGCARCAGCARCR
WP_076229763.1	NZ_MRTH01000005.1	Paenibacillus sp. FSL H7-0331 NODE_5_length_373384_cov_1.68674_ID_12083	MCVCTGGTSRSKIDKLTYDMMWEKPPTAPMLTHRSPQKKTDSFGSPSFRYDSLH
WP_076336010.1	NZ_MRTK01000009.1	Paenibacillus sp. FSL H8-0548 NODE_9_length_169072_cov_1.34604_ID_11286	MDEFKNELQNLNIDPYKSSGVTPNSGQGQMDPSQARLCAGFCIGFCIGFCIGFCSCGGCGGCARCGGGCARCGGCARCGGCARCR
WP_082790053.1	NZ_CTEK01000034.1	Paenibacillus sp. GM2	MINSGYTIGWGTLALVNAGLAQGKNRSGLNWFLLSLILGPIATFLIVILDKK
WP_090792359.1	NZ_FNSW01000001.1	Paenibacillus sp. GP183	MNDFKNELQQLSVADFQAGMMTPWNQQSQPQADPSRLCVGFGGLCVGFGGFGGFGGCGGFGGCGGFGGCGGFGGCGGFGGCGGFCGGFCHHHRCGGFCGHRCGGFCR
WP_009676366.1	NZ_AFDH01000121.1	Paenibacillus sp. HGF7 contig00230	MEPYKLFDAEYKFACLVWDHEPVNSTDLVKLSQTKLGWKKSTTYTVLRKLCERGILKNEGATVTAIIKKTDAQKYESRTVVDKAFNGSLPQFLTAFLGEKKLSEKEAEELKRIIEEATR
WP_128632971.1	NZ_RRCN01000001.1	Paenibacillus sp. KCOM 3021 KCOM3021_1	MKKLDAFIGQDGTIRSYKLEEYNWDQINQGKICFRCIGRPERSVMPKPPICWRPNDWGFTRLKAKTILPT
WP_106769287.1	NZ_LT985747.1	Paenibacillus sp. Marseille-P3787	MNEFKNDLQNLNVSHFKSSEVTPWNAQNEQSARLCVFTCFNCFNCFNCHNCHNCFNCHNCFNCHHCHHCHNCHHCHR
WP_126995310.1	NZ_CP034346.1	Paenibacillus sp. MBLB1234 chromosome	MKKLFPVHHVMGYVFSLILSVVALSVILWDMPLAVGMTILLVCAAIQMGVQLFMFMHIGETGSKTSLYTNIAYALFVGLVTVFGTLFTMIWGYQ
WP_127001346.1	NZ_CP034346.1	Paenibacillus sp. MBLB1234 chromosome	MKIDKSVINQILDLLDYQGTDIHLLGGYSNNVYEISS
WP_131015618.1	NZ_SIRE01000016.1	Paenibacillus sp. N2SHLJ1 Scaffold15_1	MFCCVDCLFTLFVLFYFECFIPLLRSYAEGWVRGEEAKRPLLISCPSHSFLFKGTRN
WP_019423105.1	NZ_ALKF01000195.1	Paenibacillus sp. OSY-SE Contig195	MKKILLVLGLILVVGACLLMFFFNSEKLTPENSAGKTIYYTMITGLGVQDENGRYNYELTSYNEKGKEKKLGFSAGKQLREGAYVQLYNTLIRGVTYWEEVTFEELPEAVQQQYQK
WP_110768934.1	NZ_QJTA01000001.1	Paenibacillus sp. OV191 Ga0215768_101	MYPEMTTAELENQLKEGKSLNLVDVREPDEWQAGHIKEARSIPLSELQERINELQQGDQEIILICRSGGRSGKVCDFLQAQGYKVVNVTGGMLQWPGEVTYGE
WP_090573441.1	NZ_FOCJ01000001.1	Paenibacillus sp. OV219	MNEFKNDLQNLNADAFKASSMTPNAGQGQVDPNNVRLCIGLCIGSCIGFCSCGGCGGCGGCGGCGGCARCGGFGGCARCAGCVRCAGCARCR
WP_056637392.1	NZ_LMRV01000055.1	Paenibacillus sp. Soil522 contig_4	MPVKVKLIQTIQGSASAFALAFVSVFVPAEAVSGAAVVSGAQTALTAQTASAALAAATALVAAAVPAATTSA
WP_060647049.1	NZ_LMRY01000016.1	Paenibacillus sp. Soil724D2 contig_23	MRRQLGTLKTSKMLDYASFVSFAPIAPLAPIVSIASTVSIVINATTVITVITAIIATTVITVIVEDIEAVLPVVSSLQTETVDT
WP_028532802.1	NZ_KK366027.1	Paenibacillus sp. UNC217MF BP95DRAFT_scaffold00001.1	MPETKKGTAPTGRDTVGAYRLRIAKGAFWYSAAASAASATCAATAAGAIEAVTATCAVEAVATAKTVAA
WP_081819811.1	NZ_JMLT01000008.1	Paenibacillus sp. UNC217MF BP95DRAFT_scaffold00005.5_C	MEAILVDKGSQPIKEKKLSS
WP_028548477.1	NZ_JMLS01000003.1	Paenibacillus sp. UNC451MF BP97DRAFT_scaffold00003.3_C	MNEFINDLQQLDVTQFQASDMTPWIDESQYQAGQFPMGVNPNDPSRLCVGFCAGFCGGFCGVFCSGFCSGFCGGFCGFRCGGFRCGGFHCGGFRCR
WP_028553027.1	NZ_KK366026.1	Paenibacillus sp. UNC451MF BP97DRAFT_scaffold00013.13	MSSHEPLILTKGLPDEVCPIAKVIDMIGTKWTFLILRDLLIEGTMRFSDLLRCLDGISPKTLSLRLKELEDHGILTRTVYPEVPPRVEYTLTEKGKQLEGVFIELKRFGLTL
WP_028550282.1	NZ_JMLS01000017.1	Paenibacillus sp. UNC451MF BP97DRAFT_scaffold00014.14_C	MNEFQNDLQQLSVSSQFQSSEMTPWSQQSQYPEGQYPYGVNPVDPARLCIGFGVGFCVGFCGGFCTGFCGGCGGCGGCGGCGGFRCGGFRCGGFRCGGCHHRCR
WP_041047436.1	NZ_JXAK01000014.1	Paenibacillus sp. VKM B-2647 B-2647_014	MQTAAAVCFVVERSGRIMEFFNEKGIGIDLRTSNGDHD
WP_090824024.1	NZ_FNIF01000013.1	Paenibacillus sp. yr247	MEETIHWEADIPVLEERDVVIIGGFFAGIACAVELAKADSKS
WP_018759378.1	NZ_KB895428.1	Paenibacillus terrigena DSM 21567 C558DRAFT_scaffold00017.17	MAKKGQVFIQYTEQLKNEAIRLYESGVSSREVAKQLNIRSKCQVLVWVKKSQKGVSLEDGRGQNTFHKGRPKTK
WP_127605224.1	NZ_BIMH01000003.1	Paenibacillus validus NBRC 15382 PVA01S_CON000003	MDDFKKELQQLKISEFQAGEMVPMEYQGQYDPARLCGFQCGGGGFRCGCGGFRCGCGGFRCGCGGFRCGCGGFRCGCGGCGGCGGCGGCAHRCFAG
WP_094265079.1	NZ_NOWF01000008.1	Paludifilum halophilum strain DSM 102817 NODE_8_length_215638_cov_36.0722_ID_2674	MFPMIVTTIIATIATIVIIVIPGIAITAIRTVTPGIATGANEYPSGNFDRFLGVVGLAGRL
WP_091020554.1	NZ_FOQU01000017.1	Paraburkholderia megapolitana strain LMG 23650	MEIIAKSEQVKQQLITQPLQKLSKKDLIAGPSAINTLPPSQK
WP_020952432.1	NC_022049.1	Paracoccus aminophilus JCM 7686 plasmid pAMI4	MTKDTFDTHVFDIAGDDHLDLFAEELPEQVQLLSDCLSSASSASCCTCTGSFGSVGSVISCG
WP_011750425.1	NC_008687.1	Paracoccus denitrificans PD1222 chromosome 2	MCAVGIAPSFCHGVPGKPVGFFAAGAQSPCRDIPGTARIARHDNPGENAAYSRTGKRQAPESHFFVMIECPTPFISSSPIVKITTRSLFD
WP_119897939.1	NZ_QNRC01000006.1	Paracoccus siganidrum strain M26 Scaffold6	MMQASGAGIIAGSLIAAGLAAGWAPAIIAETLL
WP_061578712.1	NZ_LQYS01000004.1	Parageobacillus caldoxylosilyticus strain B4119 NODE_7	MYNFQDELQMLGLDDFAADEVMVWDPQTQTYLVDDARQFGGRCGGRCGGRCGGHCFGRCGGHCFGRCFGHCFGRCFNCFSCFSCFHCWGGGFGGTF
WP_113042631.1	NZ_NSCN01000018.1	Photorhabdus sp. HUG-39 HU2_39_scf0018	MKQDHLLVGKRIQKRRKELGMTAAKLAEKIGISQQQLSRYERGINRINLSHLVRIASILETPINWFFLDCSYPATNNSINKLTDQYIPIAEATLGKFGC
WP_106176624.1	NZ_PVNH01000001.1	Prauserella shujinwangii strain CGMCC 4.7125 Ga0171606_101	MGSRAVIVREGCPSSSSSARTRTGYLPFART
WP_062564946.1	NZ_LRUE01000013.1	Pseudoalteromonas shioyasakiensis strain JCM 18891 PASHI_S13	MWVLKLLFKWLFLLFLWFLFNELLLFFCFYSAFFLCFLFLCFIFIIY
WP_028103874.1	NZ_KE384357.1	Pseudoduganella violaceinigra DSM 15887 H597DRAFT_scaffold00004.4	MTILIETTHIQITDSTEPEYLMDDMSGALADVSVSCCTCSCSCCC
WP_130184615.1	NZ_SGFD01000051.1	Pseudomonas orientalis strain 16NI NODE_51_length_34063_cov_21.396516	MKLPSPVTRLALLGALIISVAGCSNIKPTEDHLKKLSETNLGEPVKRISNVRSDSMTTYYVVNTASGEYNCSVPSGASGGAFAIASFGLMKPAAYCMPKGARGNGLTPFTQ
WP_075941351.1	NZ_MKJX01000155.1	Pseudonocardia sp. CNS-139 NODE_23_length_85264_cov_139.38_ID_291	MSDTTGMRAKSASISGRIGGSGAHAPE
WP_061787443.1	NZ_LR134406.1	Pseudopropionibacterium propionicum strain NCTC12967 genome assembly	MVTAAIMAVLLWVALTNELLISVNLFLRESFSPVLYLVLATGTAVLISLIMLLHWRPGRRSAIEVILGLPRRNTTDTDPPPSSS
WP_125228168.1	NZ_RQYT01000020.1	Pseudopropionibacterium propionicum strain OH2822_COT-296 scaffold_19	MAKHVTSRSVTSRGLGFTGGG
WP_124841675.1	NZ_RQZG01000001.1	Pseudopropionibacterium propionicum strain OH887_COT-365 scaffold_0	MPQGAGIRDHRDRSWVLDTDGSTSG
WP_130875440.1	NZ_LR027842.1	Pseudopropionibacterium sp. Marseille-P6184	MQVASWLLRTVPRVAFRGVAGIVGGLVSGVAACSITNG
WP_104276858.1	NZ_PSWM01000031.1	Rathayibacter sp. AY1B5 AY1B5_31	MDDLTSQDLDGDFGVDELDAQTALGTWGSAGTFSSASCPASTASSGGSASSFG
WP_084416050.1	NZ_CP015515.1	Rathayibacter tritici strain NCPPB 1953 chromosome	MNKVIDLVSVEELSVEDLPQAIAPGASSAGTVGTVSSAGSCAGTLSSISSYSNH
WP_127697336.1	NZ_SACS01000001.1	Rheinheimera sp. KYPC3 NODE_1_length_569627_cov_91	MKLAKTSMFDHRYESGMAFAPGGCNCWCCCSCSCSGGSEEMQEQ
WP_112515022.1	NZ_UBWK01000008.1	Rhizobiales bacterium isolate AFS041703	MVDVINQTNPRHLANLKPGEKGTGIFAVPDPTNSNFGAANVVPVHDITYDDCVARGEFTLGFKWVPHSVTKNVGPCVVSGQRCVRDCGDDAFCICVKGRCVGLTP
WP_120709318.1	NZ_CP032697.1	Rhizobium jaguaris strain CCGE525 plasmid pRCCGE525a	MTENQENPAVFIFKDIPEPGTTLGELSIETVELNDDEQPLDIVFVRCSTTSTCSS
WP_120709317.1	NZ_CP032697.1	Rhizobium jaguaris strain CCGE525 plasmid pRCCGE525a	MTENQENPAVFIFKDIPEPGTTLGELSIETVELNDDEQPLDIVFVRCSTTSTCSS
WP_120709313.1	NZ_CP032697.1	Rhizobium jaguaris strain CCGE525 plasmid pRCCGE525a	MTENQENPAVFIFKDIPEPGTTLGELSIETVELNDDEQPLDIVFVRCSTTSTCSS
WP_080685996.1	NZ_KI912100.1	Rhizobium leguminosarum bv. trifolii CC278f Rleg6DRAFT_RLE.4	MSVSKARVLDTAASAAEIVLNVSDFKLDEFGRYELENVEWLEEIAGGEANAACGNTGCGNGGCACIQG
WP_072381858.1	NZ_FNXB01000076.1	Rhizobium tibeticum isolate CCBAU85039	MNNVVSDTLTVAPTTGKKETILAKTDKPLFDIEVIEYDEYQIDANSDVVFYRTTCTTCSTS
WP_083540045.1	NZ_FOCV01000062.1	Rhizobium tibeticum strain CGMCC 1.7071	MNNVVSDTLTVAPTTGKKETILAKTDKPLFDIEVIEYDEYQIDANSDVVFYRTTCTTCSTS
WP_083540046.1	NZ_FOCV01000062.1	Rhizobium tibeticum strain CGMCC 1.7071	MNNVVSDTLTVAPTTGKKETILAKTDKPLFDIEVIEYDEYQIDANSDVVFYRTTCTTCSTS
WP_009829503.1	NZ_DS995276.1	Rhodobacteraceae bacterium HTCC2083 scf_1106200183017	MSILKLSAVFWLLPFAAQAQNSNIPPQATNCVSCHSSDGNPLVAGVPILSGQRALYLESALRSYREGRRTGGSADVMQTYTKDLTDEDIKEIAAWFAAN
WP_032396023.1	NZ_JMFC01000016.1	Rhodococcus fascians 05-339-1 contig26	MSSPWIGCTATDLPIEEGEP
WP_094679500.1	NZ_NOYI01000016.1	Rhodococcus sp. 06-235-1A RS1H2_15	MVIAIRTTSMRGVLTSSTVDRVFRRATYRVSSPRTNITQNKTSHTMMGISTV
WP_030535883.1	NZ_LWHK01000167.1	Rhodococcus sp. 1139 contig877	MHSRASAPTLSSTTRSPSSRLPRQRPHTPCRVWAPTPSSTTRSASRAETSPDPDCFDSLICR
WP_094742439.1	NZ_NPFW01000023.1	Rhodococcus sp. 14-2483-1-2 RS1A8_5	MDTATISVSHQQYAIVSDGVVSLYEGDGSAMTTPSRGYLTVTPSTEYGWKRRTVRFGRSSRV
WP_124568426.1	NZ_QAJJ01000014.1	Rhodococcus sp. KBW08 KBW8_ACTTGA_contig_14	MGNVHPSESWARSAASANASNYRLSAFSTKLPDDLQKSIKITCAVTDTLIQDAVREALTDWVKSTRGKLTISD
WP_007536321.1	NZ_AODO01000063.1	Rhodococcus triatomae BKS 15-14 Contig0063	MLVSIHLFEHRDFHHRVLVSRVGAGAETIVFCVASEAGVCACSCSQAG
WP_043809367.1	NZ_AODO01000063.1	Rhodococcus triatomae BKS 15-14 Contig0063	MLVSIHLFEHRDFHHRVLVSRVGAGAETIVFCVASEAGVCACSCSQAG
WP_085807485.1	NZ_FWFX01000016.1	Roseovarius albus strain CECT 7450	MPDGMKELSLRIEKIEKLLEGIAVERAPTATNLTKDEIAAFHKVRDVVAVDWGHFCGINDCFRCIVTRCSTVCQVVCDVICNPCDIECSCGPCNPGGLRGRVSRFGGLG
WP_083296694.1	NZ_KV797627.1	Rothia sp. HMSC058E10 Scaffold111	MSDLLAALPKHFDTTVENVQTAGKAFEPTAARCTCSTVPCCCCWSN
WP_048601942.1	NZ_CVPE01000006.1	Rubeoparvulum massiliense strain mt6	MFQVTELNAQTAVFDAPMAAGAIWCCCCYFCTSTGS
WP_093390143.1	NZ_FOTW01000025.1	Rugamonas rubra strain ATCC 43154	MEIQIDTSFILITDSTESEYLQDDMNGALADVSVSCCTCSCSCCC
WP_083923767.1	NZ_KB899317.1	Saccharibacillus kuerlensis DSM 22868 F456DRAFT_scaffold00041.41	MENMLNVQLEELEEVAAPGDGAFIGGVVVGALIGGGLIAFT
WP_084777960.1	NZ_KK073875.1	Saccharibacillus sacchari DSM 19268 SacsacDRAFT_Scaffold1.1	MEKAWSVKAEELEAVTAPAGGMYIGGPIIGVIVGGLISLT
WP_024874356.1	NZ_AZUM01000001.1	Saccharomonospora sp. CNQ490 B126DRAFT_scaffold_0.1_C	MADEPDLLLEADEYDEFGPMDNKHPGCSCNASSTMSSFTCRS
WP_083751832.1	NZ_MTQP01000059.1	Saccharothrix sp. ALI-22-I Contig63	MKRQKVFDRASAPESRLALVHHQGVTGR
WP_051772415.1	NZ_JNXC01000009.1	Saccharothrix sp. NRRL B-16314 contig9.1	MPNLGLSQDLHDLAVDVFSVTGSAATIESLTGTTGQLGAGTTCIPPCSACSGNCYCCSPCSCTDPV
WP_093055898.1	NZ_FOGT01000025.1	Salipaludibacillus aurantiacus strain S9	MYNYQNQLQNLEIDQYQVGELTPMEVNSEDSRQLGAFGGGGFFRCGGFQCFRCFGCFFNCFNCFNCFRCHNCFRCHNCFRCHNCSRCYGS
WP_073152071.1	NZ_FQVL01000001.1	Seinonella peptonophila strain DSM 44666	MSDLKKDLKKLKIDDYTEEEMADWDYQQMYDQDYQVTQCGRCGRCGRCGGCGRCGFVCGRCGGCFGGFPCFPCFPFFFF
WP_131103335.1	NZ_CP036403.1	Serinicoccus sp. HY006 chromosome	MTLPLTPDALRGAVDSAMVQTFGETAVLFEPTAARCSSSSSTCCVLCVKVS
WP_082457446.1	NZ_LMLI01000021.1	Serratia sp. Leaf50 contig_9	MNETSNSLNLNIPEDISSELVEFFEQQAAVGIGGGLGGHNANNDLITYDD
WP_129979859.1	NZ_LSHE01000050.1	Shewanella algae strain SA2 scaffold46.1	MKDIIMNETITTENKTQNQIEIQDLFNMYVSSEPEGKLPFTGPSASVGRTSSFATSTCGTIDVL
WP_129979852.1	NZ_LSHE01000050.1	Shewanella algae strain SA2 scaffold46.1	MISLFGVITVLFSSGYLSDSSSTNPDNVVALAVTFSWPSTNRLSAAENSTIILKTSI
WP_037464943.1	NZ_ATZF01000010.1	Shimazuella kribbensis DSM 45090 A3GQDRAFT_scaffold_8.9_C	MGEFQKELQELSIDEYSNYDITPWQHYMEQYEELETAQRCGGFRCGGCGGCGGFHRCGGCGGCGGCGGCGGCSPLFPFFPFFPFF
WP_006905427.1	NZ_GG665866.1	Shuttleworthia satelles DSM 14600 Scfld0	MNLLIEEMESEEQMMDDFWEGYCYGVIVVGGVLMAAT
WP_093170943.1	NZ_FNCN01000011.1	Sinosporangium album strain CPCC 201354	MKGGLSMRIAKRLTTVVFLAAAISGTVAPAAMAAPNPVPLPPILGGTTGASGFSLPSAPLVPPPNMLVPYPNLTLPSLDVL
WP_093170892.1	NZ_FNCN01000011.1	Sinosporangium album strain CPCC 201354	MSEFAVELQARIQEAEEELARMRHAGDEHAVQVLSGRLENLLRIADQHGVDARGGGDASAGGRP
WP_093168020.1	NZ_FNCN01000002.1	Sinosporangium album strain CPCC 201354	MDVTFAIVDEKVASLESIGVEEGCSSSSSSSSLDISGIDFE
WP_080599046.1	NC_010162.1	Sorangium cellulosum 'So ce 56' complete genome	MSDSKKENSAPKELDVMMKELRNAIDDLSTRLDDMATATPASYNCSCGGCGGCGCGGCGGCRCGGCRCGGCRCGGCGRCRCS
WP_080599108.1	NC_010162.1	Sorangium cellulosum 'So ce 56' complete genome	MFEWLVDDLMDLTVDEHGAAKSVVFVGIAACSSGSSTICIG
WP_104984150.1	NZ_CP012673.1	Sorangium cellulosum strain So ce26 chromosome	MNRQGAKGAKGAKIFSSPSWRPWRLGGSKICSFQTGSTRLSL
WP_104984148.1	NZ_CP012673.1	Sorangium cellulosum strain So ce26 chromosome	MLSPYSPSLAQKTCVASALMSDGRTCSSARVIVASPSRDHCMTERPLPLVQNRLPPEAAMNSGSRRPTAWVRVATQLPFWQLPSHSTGHVPQCRASPITLTSQVPSSSASQST
WP_114029352.1	NZ_QOIL01000007.1	Sphaerisporangium album strain CCTCC AA 208026 scaffold7	MSGTELELYALGDSLELETLADGNALASVSTAGTGSSASCPATSASSFSSFSTYT
WP_128752903.1	NZ_CP035282.1	Sporanaerobacter sp. NJN-17 chromosome	MEPIYNPNASIHSKAGTQNISDNPTIMKDEEFGLGIMSHVPDPGGGGGGGNDDGGGSGGGGSLCGIIVLCCSGDGGSASLIEEDIIL
WP_128752904.1	NZ_CP035282.1	Sporanaerobacter sp. NJN-17 chromosome	MEPIYNPNASIHSKAGTQNISDNPTIMKDEEFGLGIMSHVPDPGGGGGGGNDDGGGSGGGGSLCGIIVLCCSGDGGSASLIEEDIIL
WP_053435249.1	NZ_LGUF01000007.1	Sporosarcina globispora strain DSM 4 scaffold1	MWVLTLFLHDRVRMFEYDNKDEARTEFEKANGCKILSEIIHYRDFENKGS
WP_060206736.1	NZ_LQYA01000064.1	Sporosarcina koreensis strain Q1 NODE_145_	MCYERDRGRALTNSPYTPSLPIYEWWVGNATDFNCNYINVKYNNYAKKNIKRGEEAMPFFSDPRIRKRRMNNSCAYSTCFTYSKKKKPTGFIHTLSISLATTAK
WP_014614774.1	NZ_PEPS01000021.1	Staphylococcus pseudintermedius strain 2121224012011 212122401201-1_13_length_83476_cov_84.4423_ID_25	MGYSLCYVSCNRLLSLSLVRQVRCSLFY
WP_070471742.1	NZ_KV791267.1	Stenotrophomonas sp. HMSC10F06 Scaffold189	MAQAIEAVAVLDQDFTAALEQGFAVDHFFGRDHADRTVAEGQRFGAQQYSSLSVHRLDSLRGASQMIMILS
WP_084700775.1	NZ_BBPQ01000027.1	Streptacidiphilus anmyonensis strain NBRC 103185	MNEFEPLDLIADSIEDKAIVAGLNENDCSACGPAGCLACVVISCF
WP_020916109.1	NZ_CDCO01000042.1	Streptococcus agalactiae strain Child12-1	MEQLEISEFQTQGFEVKKLDTDDFLSSDQMNWSVTLCCCPCCCCCG
WP_114318966.1	NZ_NETH01000091.1	Streptococcus gallolyticus strain BI02 scaffold91	MEQLEISEFQTQGFEVKKLDTDDFLSSDQMNWSVTLCCCPCCCCCG
WP_082320087.1	NZ_KE354471.1	Streptomyces afghaniensis 772 STAFG_scaffold1688	MAGKSLRDWWTSGAGPVSPAVRLGSGTGCGVAVRVQVRPHCLGG
WP_069930927.1	NZ_MEHI01000001.1	Streptomyces agglomeratus strain 5-1-3	MIIISKVDRREPRRTEGTSCRAQ
WP_129815498.1	NZ_PKOB01000110.1	Streptomyces albidoflavus strain CR16 Scaffold6_1	MSRRPRPAPDHPTPPGETYPR
WP_052852666.1	NZ_JOEK01000020.1	Streptomyces avicenniae strain NRRL B-24776 contig20.1	MAGRQPVWRTAATAATVPEAVRETEEVVPVNAVSTWVLPCGVTVGR
WP_101257249.1	NZ_PGSG01000094.1	Streptomyces barkulensis strain RC 1831 656	MAHALILRKPIHERMFNHSCMVWGPDPTSPEGRSP
WP_086770235.1	NZ_MUBA01000211.1	Streptomyces bobili strain NRRL B-1338 NRRL_B-1338_contig_211	MTKRVHRPREDAEFDFIVGMSGVPVLAYFTGTWPKAIEPCREMDLVVSDIADAYTGRLTAVRTDITRCPAATERYGITGAPSYVLLKEGEAVAHGTGPMTFAEVRKFLDGHV
WP_078590495.1	NC_017585.1	Streptomyces cattleya DSM 46488 plasmid pSCATT	MIEKENENAAEADEFLYAEVLEDTATSYSKGSSSCGFNPSGT
WP_010048307.1	NZ_JH164879.1	Streptomyces chartreusis NRRL 12338 12338_Doro1_scaffold43	MVRPALTSFNITNNTDRIVQFFSGNNCNAGAPVATVLPGGSQFGVVGTVTSSFRVIDN
WP_007451546.1	NZ_AHGS01001559.1	Streptomyces coelicoflavus ZG0656 contig01673	MSETTTAELIELYATDEEFAVEELPQGNALGSFSSATSAGSFSCPASSASSATTASCVG
WP_044386624.1	NZ_CP010849.1	Streptomyces cyaneogriseus subsp. noncyanogenus strain NMWT 1	MMRERAMVPASSDNGRARAMVPASSDNGRARAMVPASSDNGRARAMVPASSDNGRARAMVPASSDNGRARAMVPASSDNGR
WP_015657123.1	NC_020504.1	Streptomyces davawensis strain JCM 4913 complete genome	MTSLTALRREGAGHASPSAAWGRVGAGRVAVSAALGREGAGRVASSAALRRDGASCVTTSTAPRPSQEAS
WP_052295615.1	NZ_UAVD01000029.1	Streptomyces griseus strain NCTC13033	MLDADPTPRETVDLVVGDADESWEDLVRGLIEGPVDPSRILTDCGGNGCNCAGCVGCGLNCMSGGWKCATCGSACC
WP_055550599.1	NZ_LIQU01000231.1	Streptomyces kanamyceticus strain NRRL B-2535 B-2535_contig_231	APGRPGARITRRSRAASVAAVASPVGMMPLIHRIRVSPPVCLSSQESRSPEVSPGVSPGVVSGWRGAAG
WP_079164984.1	NZ_CP022744.1	Streptomyces lincolnensis strain LC-G chromosome	MSGAASQPSGPRKTTNASRRGSSSGEEATLAR
WP_079124840.1	NZ_MAUD01000055.1	Streptomyces lushanensis strain NRRL B-24994 NRRL_B-24994_contig_55	MPENGRMETMVFMTLPGLVILLTVVAFVDQLLLRAGRAGMLPWRNGARQGQVSATGFEQLHATFSPGKQSELGERQSALLLRDDEEDGAPPHRTTVDLDGGTAVIRIPTAGGH
WP_055699111.1	NZ_BDGW01000057.1	Streptomyces luteocolor strain NBRC 13826	MNDSTDQLIDLYATDDELFLEELPQGNALGSFSSATSASSFSCPASSASSATTASCVG
WP_023543565.1	NZ_CM002280.1	Streptomyces niveus NCIMB 11891 chromosome	MAKSLEMPQEGRVTGRRERTAKNWRTPAPTTEHGTHE
WP_109281201.1	NZ_PHNC01000029.1	Streptomyces orinoci strain NRRL B-3379 Streptomyces_orinoci_NRRL_B-3379_contig_29	MVVYSAASDSGTLGDIGQLGRGDALFGEGEEGGVEQGRAGLGGFLGGSAHKAFIHVCMYESKPFPSTSSRRGRTRGKGA
WP_005308759.1	NZ_CP011340.1	Streptomyces pristinaespiralis strain HCCB 10218	MPGRLVNGASGSRGEGKADARDAYVTAHQARDAPRPASIHPGDEVTDRTATPEPTDQPIKETGSGRQAGRLRTSMGVKSQPTRRGHLQLMPILSP
WP_053556805.1	NZ_CP011340.1	Streptomyces pristinaespiralis strain HCCB 10218	MAHDKSRAGRPGSTATNDPD
WP_079171959.1	NZ_FOGO01000008.1	Streptomyces qinglanensis strain CGMCC 4.6825	MQQHTGDDLDLFVESFDDDLAVEELSEGTALSTWGSATTAGSASCPWSTASSSSSASSFG
WP_078490990.1	NZ_AZSP01000177.1	Streptomyces scopuliridis RB72 contig-51000001	MAAWEGRPLQSFDSPYSPHN
WP_116150435.1	NZ_QXCZ01000001.1	Streptomyces sp. 3212.5 Ga0181103_11	MPGTAPGHRRRSTHSSLSPPSTHPGPVQGVSPSGPTGGTA
WP_039637774.1	NZ_CP003987.1	Streptomyces sp. 769	MHRPDINLLALDAQDAMVIDLSVEDMTVEPLDDSASLASAGCFGTASSASCPGSSASSAGSASSSG
WP_106428907.1	NZ_ALAP01000090.1	Streptomyces sp. AA1529 contig00090	MQQHTGDDLDLFVESFDDDLAVEELSEGTALSTWGSATTAGSASCPWSTASSSSSASSFG
WP_124003201.1	NZ_RKQI01000010.1	Streptomyces sp. Ag82_G5-5 Ga0299902_106	MGAWLCFEDEAGQGPRPPKGRTWSPRGPYTGGADSPPMAPNVSRWRR
WP_124003633.1	NZ_RKQI01000010.1	Streptomyces sp. Ag82_G5-5 Ga0299902_106	MGGSRSRGAFPVRNGDPSGPQSGAGGSRRNGYTR
WP_130329265.1	NZ_SHKU01000001.1	Streptomyces sp. BK022 Ga0307664_101	MSGAVARAPGYQPIAGSGLSVRGGRRRSSGTRQSRAGAASIAGASSNGSAVPWPLTEYG
WP_073815370.1	NZ_LIVX01000006.1	Streptomyces sp. CB02261 scaffold6	MDPPGVFSENDYHVCSLCSRSPKKK
WP_100559869.1	NZ_NNBN01000001.1	Streptomyces sp. CB02613 scaffold1	MRSVSPLGCDCTDFPLIRPTRTTLAPERNEFVLPGTGIGPQTPD
WP_078564093.1	NZ_AXVU01000022.1	Streptomyces sp. CNQ329 I003DRAFT_scaffold00021.21_C	MPPETATAELTTESAPEASWEELVATALSGVEESPGWTDCWPTNPSCCSTCSLSAPDGTE
WP_078572841.1	NZ_JNID01000028.1	Streptomyces sp. CNQ-525 H172DRAFT_scaffold00022.22_C	MPPETATAELTTESAPDASWEELVATALSGVEESPGWTDCWPTNPSCCSTCSLSAPDGTE
WP_018838141.1	NZ_KB897633.1	Streptomyces sp. CNS335 C592DRAFT_scaffold00014.14	MEDELEFEVEESEEFEATPMGNACSGCTSGGCASIGGCVLRSKNCA
WP_017947324.1	NZ_KB846726.1	Streptomyces sp. CNS615 D583DRAFT_scaffold00012.12	MDNEQIFTPIAEPGQLAHNSASHCNALVENPFDDNEE
WP_027737668.1	NZ_AUKO01000013.1	Streptomyces sp. CNT360 H297DRAFT_scaffold00009.9_C	MAREDNSAAIPETGLEGAELEAIDLTIEKLTPRLALDSTEGGSSAVTGSCTLSGTMCGGRG
WP_027737671.1	NZ_AUKO01000013.1	Streptomyces sp. CNT360 H297DRAFT_scaffold00009.9_C	MAREDNSAAIPETGLEGAELEAIDLTIEKLTPRLALDSTEGGSSAVTGSCTLSGTMCGGRG
WP_018847808.1	NZ_KB897781.1	Streptomyces sp. CNT372 C593DRAFT_scaffold00006.6	MDQGRNPRGIPHAIDTAHRAGSML
WP_099881056.1	NZ_PEFS01000001.1	Streptomyces sp. CNZ279 Ga0193635_11	MHNSDDLDLFVEAFDDDLAVEELSEGTALSTWGSATTAGSASCPWSTASSSSSASSFG
WP_052230275.1	NZ_KN708638.1	Streptomyces sp. CT34 Scaffold1	MSNAAIALDLNDLAVESFQVIPTDSPNTGGHGLTELNKAFHCTECACNCHCNCSCNCHCNCACSCGVAPDSTDKA
WP_129803032.1	NZ_QZWF01000041.1	Streptomyces sp. F001 ILL_041	MADKSTLAALADEILELESETFEISDYSDASEVVLAGSTSCSSTSTCSSTTSTTSCSA
WP_093766414.1	NZ_FKJH01000030.1	Streptomyces sp. F-7 isolate Streptomyces sp. F7	MARKSKIAQNEKRKAVVERYAARRAELKEIIRRPSSTDAERRAAVEELRRQPRDASATRVRNRDSVDGRPRGHLRKFGLSRVRVREQAHAGFLPGVTKSSW
WP_077797965.1	NZ_BDJC01000013.1	Streptomyces sp. JHA26	MALFTGLMTQWLTDPDQAPRVPGVVAGLRAPPHLVRSDT
WP_114018158.1	NZ_QOIM01000042.1	Streptomyces sp. LHW50302 NODE_1_length_804779_cov_17.5389_ID_1	MQNSDDLDLFVEAFDDDLAVEELSEGTALSTWSSATTAGSASCPWSTASSSSCASSYG
WP_079251960.1	NZ_LZNS01000001.1	Streptomyces sp. MP131-18 scaf_01	MRHPSPSLGAFRRAGARIPREVPGCIPSGTRVRKQRRGGG
WP_071385411.1	NZ_MLYO01000073.1	Streptomyces sp. MUSC 1	MVRSWRPRTEQLPTLVTASK
WP_124441159.1	NZ_BHXA01000093.1	Streptomyces sp. NL15-2K Scaffold93	MEQEFVYAVVEDVTEESTAPECVSDIWQCY
WP_066976558.1	NZ_LLZI01000112.1	Streptomyces sp. NRRL F-4489 P373contig2.1	MPGGPAAVPYLSASVPAAGASSSKGFSTRALECVAERWASWPGSAIGVNTLCCSMS
WP_031002210.1	NZ_JOGX01000001.1	Streptomyces sp. NRRL F-5727 contig1.1	MVRRMARRARWGAAGSRWSWMAWLAAMAMPLSSKAICAGSVSEGRSPASTASAARRPIWASQRSAVSAMASRTGPGRLSNSRAAAVRKQPPPAVPSCGR
WP_037862255.1	NZ_JOIY01000049.1	Streptomyces sp. NRRL S-340 contig49.1	MNLSTAQVPTEKWSTNPESQALLAASCCCSSVLCCCCCGVATGMSAVRTTEAELVPAGR
WP_063758854.1	NZ_JOIY01000049.1	Streptomyces sp. NRRL S-340 contig49.1	MNLSTAQVPTEKWSTNPESQALLAASCCCSSVLCCCCCGVATGMSAVRTTEAELVPAGR
WP_113689373.1	NZ_QEST01000236.1	Streptomyces sp. PT12 NODE_10_length_179031_cov_323.441_ID_11538768	MIAFRVRGWTCGACGTVRDRDHNAARDVLFEGRRIVAAGRAEAPNAGGAPIRRAPVPARRGAAGSLHKGQTTQAGIPGLWARERVKLRP
WP_078900688.1	NZ_LAVK01000317.1	Streptomyces sp. SBT349 scaffold317_size8610	MRRNSPFRVARALAIHRSRPPGTGAPPGYPSFPPPAGETTGGGSKRTRGRAAS
WP_093640559.1	NZ_FMHL01000015.1	Streptomyces sp. SceaMP-e96	MNESPRNEPFDLYALDSELSIEELPQGNALGSFSSSTSASSFSCPTSSASSMTTASTAG
WP_103517254.1	NZ_NEUF01000135.1	Streptomyces sp. SM10 1741_28692_4996031_1398-...199	MADLELYVLDDMLEDSLEMETLADGNALASVSTAGTVGSASCPATSASSFTSFSTYT
WP_078515914.1	NZ_AUKR01000011.1	Streptomyces sp. TAA040 H300DRAFT_scaffold00010.10_C	MGKKELANGYRVTWSSTSRAFRGR
WP_028427539.1	NZ_AUKR01000011.1	Streptomyces sp. TAA040 H300DRAFT_scaffold00010.10_C	MGKKELANGYRVTWSSTSRAFRGR
WP_053914084.1	NZ_BBZE01000013.1	Streptomyces sp. TP-A0875	MGTTGGAGRPGRTPWSSPRPAAGLLPPRRDGHGKAVPRAVTDEIVRAVGTLWVQEWVDRYAR
WP_125509413.1	NZ_QHHY01000061.1	Streptomyces sp. WAC 01420 AA000380-61_WAC01420	MPHRAPRGHPGDVAPFGTRSRR
WP_125547276.1	NZ_RPSE01000354.1	Streptomyces sp. WAC05292 AA000323-354_WAC05292	MCQRCKGDGKCTTCGGSGFRGWSGAKCDSCKGSGDCKACDGRG
WP_053726928.1	NZ_LGDD01000235.1	Streptomyces sp. WM6378 P402contig30.1	MFDIEITVVDEQVSSLEEIGMDEGCSSSSSCSSLDISDVDFE
WP_096630388.1	NZ_NWVL01000056.1	Streptomyces sp. WZ.A104 Scaffold56
WP_093777185.1	NZ_FOFF01000017.1	Streptomyces sp. yr375	MTGRARVAPEPLQGAREEAFSGLFEIGGNGTPERALHCGSLSGPARPALRK
WP_037939130.1	NZ_JFCB01000032.1	Streptomyces toyocaensis strain NRRL 15009 contig00032	MRGSSADEPSDSVSRCRGFRGAVPSPGARHAPGDGPLGGTVACEQ
WP_006350677.1	NZ_SGFG01000008.1	Streptomyces tsukubensis strain VKM Ac-2618D c8	MHPATVRPGPLPDPADAPGPVKTGGTGVLSDDSVHV
WP_048582844.1	NZ_LGUR01000061.1	Streptomyces viridochromogenes strain NRRL 3413 P009contig15.1	METLLEIEELELYLDGGTAVAEEAPTQLGTYAPAQLGTYAPTQLGTYAPTQLGTYAPTQLGTYAPTQLGTYAPTV
WP_031154255.1	NZ_JNZH01000016.1	Streptomyces xanthophaeus strain NRRL B-3004 contig12.1	MGDVVSHGVGVVAVGGVGEDVVGG
WP_043461231.1	NZ_PUET01000003.1	Streptomyces xinghaiensis strain OlgR2-7A contig00003	MDNEQVFAPIADPGQLAHDSASHSNALVENPFEDGEE
WP_097230125.1	NZ_OCNE01000003.1	Streptomyces zhaozhouensis strain CGMCC 4.7095	MSDNGVDLDLELEAEDYEESGPMTPMDLACQGSSCGGACMLPACFMKPRP
WP_118155764.1	NZ_QWEY01000014.1	Tabrizicola sp. DJC DJC_scaffold14	MSDQSTQITAAIIGLSVEEREKVVDHVGELVAVHVYRELQIKNKLAEVAGCNIIGNCSNGSCDIIGNCSSSSKDVLVRAFKGGATS
WP_124637373.1	NZ_QAJI01000009.1	Taibaiella sp. KBW10 KBW10_GGCAAGTT.R1__paired__contig_9	MKRIASVSAALAIFGTTFAFTTACNKPKDWNCECTVNGNKSTSVIKDKTYKEAKAECNKSGSLLGVDYNCSISVF
WP_033100938.1	NZ_JPST01000020.1	Thermoactinomyces daqus strain H-18 H_18_contig_20	MFKLFKVIETPCTTDQSLPFG
WP_084956247.1	NZ_KZ084324.1	Thermoactinospora rubra strain YIM 77501 Scaffold1	MAPGRDTRGGSSVRSTNVRPILPSVAVLSAETAAPAGHGGPVHTLFWNDRSRGP
WP_093264055.1	NZ_FNKK01000002.1	Thermostaphylospora chromogena strain DSM 43794	MPDPVTDSSRPTPGRALPTVDWYQCTGNRPRAGVPGWGHTSETTPSRDTSMSRSACTRTPATVLAGRSRWAAGGRPPVTSFQPSSRPSASRRGSDGVASDQLAVFSGW
WP_038086146.1	NZ_JMIR01000008.1	Tumebacillus flagellatus strain GST4 Contig008	MPNIKSAVKRVKTTSTRTLRNAAAKSALRTSIKKFEAAVAANDANAGTLLKQATRALDKAVTKGLLHKNTAARKKSRLTKKFNQLSA
WP_117228578.1	NZ_QVFU01000013.1	Verrucosispora sp. LHW63014 scaffold13	MHARCGTTISRRGHGHGVNRGTLAFHCARRWRVLGRDILRFGTDIGCSFVEGSPSV
WP_117228580.1	NZ_QVFU01000013.1	Verrucosispora sp. LHW63014 scaffold13	MLLRRGITFSLAGMVFITLGTPTAAGRPRNKTSHGSC
WP_117228579.1	NZ_QVFU01000013.1	Verrucosispora sp. LHW63014 scaffold13	MHARCGTTISRRGHGHGVNRGTLAFHCARRWRVLGRDILRFGTDIGCSFVEGSPSV
WP_081096604.1	NZ_LNRB01000008.1	Vibrio harveyi strain CUB2 NODE_8	MWAGQGLVPFLEISHWLTYGLYAAVILFGAASIASLRK
WP_113611454.1	NZ_QKKU01000140.1	Vibrio sp. 2017V-1110 2017V_1110_contig140	MNFITPLKPKDIWLNSGLINDVQWSNKIKELMLENKFPEISSLLGSDSLIFII
WP_080934164.1	NZ_JZIH01000029.1	Xanthomonas albilineans strain REU174 Xal-REU174-G1-Mol001	MIHVMKGSSHRYDVSTVSPLYNEYGIALARDSVSANLSAGAPSGGGSSTFGTAGTVGSVGSAGGTLGSVGSAGTFGSSGSCGALCSGY
WP_099130993.1	NZ_RAQI01000001.1	Xenorhabdus ehlersii strain DSM 16337 Ga0242589_11	MITVSFPESVSGNRQIVISANNLYEILKNMQKKHTDIFSLIAISKNDNLKLKPFVTLFINNVMSVESNPSLNDGDILSFEIAISGG
WP_120816912.1	NZ_RBIZ01000004.1	Yokenella regensburgei strain DSM 5079 Ga0215677_102	MKNHTTHPQGWDSIHQQKFTWLFLGTPRGHTCTPIVLRTVADTEDTARAAFCGWDLTFAAKIRTESPLSVSFMDSESRTLWSILGSDPYCAEDIPTEVRHA
WP_090200931.1	NZ_FOYP01000002.1	Yoonia tamlensis strain DSM 26879	MRVSELEDKLGQGYFSAAELAAYHKVAAAIGACMPAAGACMGACMTAAGACMGACMHSAGACMGACMPAAGACMGACMPAAGACMPAAGACMPAAGACMPAQGCCCDKKPDS
