# Supplementary material for: Translation-Targeting RiPPs and Where to Find Them
Source: Front Genet. 2020 Mar 31;11:226. doi: 10.3389/fgene.2020.00226 (PMC7136475; doi:10.3389/fgene.2020.00226)
Supplement: TABLE S3 — List of Pfam and TIGRFAMs profile HMMs used to mark biosynthetic genes. [file Table_3.XLSX]

## Sheet: Domains marked as biosynthetic
Name	Accession number	Description
Methyltransf_11	PF08241.12	Methyltransferase domain
Methyltransf_2	PF00891.18	O-methyltransferase domain
Methyltransf_25	PF13649.6	Methyltransferase domain
TfuA	PF07812.12	TfuA-like protein
ThiF	PF00899.21	ThiF family
YcaO	PF02624.16	YcaO cyclodehydratase, ATP-ad Mg2+-binding
TIGR00027	TIGR00027	mthyl_TIGR00027: methyltransferase, TIGR00027 family
TIGR00702	TIGR00702	TIGR00702: YcaO-type kinase domain
TIGR02356	TIGR02356	adenyl_thiF: thiazole biosynthesis adenylyltransferase ThiF
TIGR03534	TIGR03534	RF_mod_PrmC: protein-(glutamine-N5) methyltransferase, release factor-specific
TIGR03549	TIGR03549	TIGR03549: YcaO domain protein
TIGR03601	TIGR03601	B_an_ocin: bacteriocin, heterocycloanthracin/sonorensin family
TIGR03603	TIGR03603	cyclo_dehy_ocin: thiazole/oxazole-forming peptide maturase, SagC family component
TIGR03604	TIGR03604	TOMM_cyclo_SagD: thiazole/oxazole-forming peptide maturase, SagD family component
TIGR03605	TIGR03605	antibiot_sagB: SagB-type dehydrogenase domain
TIGR03693	TIGR03693	ocin_ThiF_like: putative thiazole-containing bacteriocin maturation protein
TIGR03793	TIGR03793	TOMM_pelo: NHLP leader peptide domain
TIGR03798	TIGR03798	ocin_TIGR03798: nif11-like leader peptide domain
TIGR03882	TIGR03882	cyclo_dehyd_2: bacteriocin biosynthesis cyclodehydratase domain
TIGR03891	TIGR03891	thiopep_ocin: thiopeptide-type bacteriocin biosynthesis domain
TIGR03892	TIGR03892	thiopep_precurs: thiazolylpeptide-type bacteriocin precursor
TIGR03893	TIGR03893	lant_SP_1948: type 2 lantibiotic, SP_1948 family
TIGR03949	TIGR03949	bact_IIb_cerein: class IIb bacteriocin, lactobin A/cerein 7B family
TIGR03965	TIGR03965	mycofact_glyco: mycofactocin system glycosyltransferase
TIGR03971	TIGR03971	SDR_subfam_1: SDR family mycofactocin-dependent oxidoreductase
TIGR03975	TIGR03975	rSAM_ocin_1: ribosomal peptide maturation radical SAM protein 1
TIGR03997	TIGR03997	mycofact_OYE_2: mycofactocin system FadH/OYE family oxidoreductase 2
TIGR04078	TIGR04078	rSAM_yydG: peptide modification radical SAM enzyme, YydG family
TIGR04107	TIGR04107	rSAM_HutW: putative heme utilization radical SAM enzyme HutW
TIGR04187	TIGR04187	GRASP_SAV_5884: ATP-grasp ribosomal peptide maturase, SAV_5884 family
TIGR04188	TIGR04188	methyltr_grsp: methyltransferase, ATP-grasp peptide maturase system
TIGR04223	TIGR04223	quorum_AgrD: cyclic lactone autoinducer peptide
TIGR04282	TIGR04282	glyco_like_cofC: transferase 1, rSAM/selenodomain-associated
TIGR04424	TIGR04424	metallo_McbB: McbB family protein
TIGR04470	TIGR04470	rSAM_mob_pairB: radical SAM mobile pair protein B
TIGR04479	TIGR04479	bcpD_PhpK_rSAM: radical SAM P-methyltransferase, PhpK family
TIGR04511	TIGR04511	SagB_rel_DH_2: putative peptide maturation dehydrogenase
TIGR04538	TIGR04538	P450_cycloAA_1: cytochrome P450, cyclodipeptide synthase-associated
TIGR04545	TIGR04545	rSAM_ahbD_hemeb: heme b synthase
